# Supplementary material for: Transcriptomic miRNA and mRNA signatures in primary prostate cancer that are associated with lymph‐node invasion
Source: Clin Transl Med. 2025 Apr 11;15(4):e70288. doi: 10.1002/ctm2.70288 (PMC11992358; doi:10.1002/ctm2.70288)
Supplement: Supplementary file 2 — Supporting information [file CTM2-15-e70288-s002.xlsx]

## Sheet: Supp Table 1
Supplementary Table 1. DEGs in pN1 vs. pN0 groups using HTP dataset.
Gene name	Log2 FC	p-adjusted values
PAEP	3.29244	0.013223
GP2	1.67237	0.023359
PLAT	1.38026	0.013223
JAG1	0.815034	0.023743
GLO1	0.709755	0.049014
SEMA3F	-0.68286	0.047529
CHRNA2	-1.16281	0.013223
NAT1	-1.19846	0.033412
NPR3	-1.60252	0.012756
VGLL3	-1.83959	0.013223
PAH	-3.2634	0.012756

## Sheet: Supp Table 2
Supplementary Table 2. DEGs in pN1 vs. pN0 groups using the TCGA-PRAD dataset.
Gene name	Log2 FC	p-adjusted values
MYH7	-4.93236	5.91521e-19
MYL2	-4.66798	9.78812e-14
MYL1	-4.35412	4.03786e-08
LMOD2	-3.99951	1.43181e-13
KLHL40	-3.91265	5.70998e-12
NRAP	-3.82574	1.44689e-20
RP11-536I6.2	-3.76528	1.08817e-09
CSRP3	-3.62149	0.000271536
OR1N2	-3.58926	0.0047943
LRTM1	-3.4858	3.64184e-08
SLN	-3.44182	2.11056e-12
MYOG	-3.43708	0.000293832
PPP1R3A	-3.39874	0.0105655
DEFA5	-3.36725	0.00797635
SMR3B	-3.3279	0.000135557
COX7B2	-3.30705	0.00781691
MAGEC2	-3.26226	0.00140136
XIRP2	-3.25837	0.000117928
FBXO40	-3.22275	1.08565e-08
RP11-115D7.3	-3.21638	8.00894e-13
RP11-362K2.2	-3.0429	0.00177655
ACTBP12	-2.95551	1.52936e-11
CACNA1S	-2.89773	1.4004e-06
SOX1	-2.86106	5.14723e-05
EEF1DP5	-2.86079	5.34791e-07
LINC01405	-2.82491	0.000140498
RP11-713M6.2	-2.8144	0.0196741
MT4	-2.79691	0.016439
SMYD1	-2.77126	0.00385819
TNNT1	-2.76377	5.23975e-10
DEFA6	-2.73884	0.0193066
DHRS7C	-2.64419	0.000631499
MYF6	-2.58256	0.0248961
AL109763.2	-2.53376	0.0218107
ACTA1	-2.49433	5.32549e-12
RP11-296E23.1	-2.48513	0.0169558
ORM1	-2.47472	4.79544e-06
P2RX6P	-2.4583	6.54934e-06
GABRA1	-2.41992	1.92558e-07
VGLL2	-2.41891	0.0429217
SYNPO2L	-2.40578	1.52936e-11
COX6A2	-2.37221	9.82949e-06
RLN1	-2.36414	2.45269e-09
RP11-372M18.2	-2.35083	5.9694e-10
TRDN	-2.3488	3.14646e-07
ACTN2	-2.33461	6.39056e-12
MKRN9P	-2.32445	2.22272e-07
MYPN	-2.31436	1.20648e-05
LINC00355	-2.31034	0.00997623
C10orf71	-2.28879	1.18666e-05
CH507-513H4.6	-2.27146	0.00172698
AGBL1-AS1	-2.26983	8.66965e-06
MYBPH	-2.24465	6.13395e-05
RP11-145M4.3	-2.24237	2.49726e-13
CA3	-2.17744	1.66665e-09
PRSS56	-2.17422	0.00220337
RP11-90D4.3	-2.14239	0.0134833
CFC1B	-2.09686	0.00037936
MYOZ2	-2.09575	6.29975e-09
CKM	-2.04866	1.73412e-10
CXADRP2	-2.02464	0.00218382
CTD-2587H24.5	-2.02193	0.000226865
AC006050.2	-2.02035	0.0291799
KRT31	-2.01273	0.00635127
PATE1	-2.00673	0.000483628
RP11-96P7.1	-1.99649	0.0200025
PAH	-1.99066	1.52326e-07
MYL3	-1.98679	2.88458e-10
CHRND	-1.93197	0.00552223
MYH6	-1.92874	4.92677e-07
CBX3P3	-1.92661	0.00123151
CRYGD	-1.91795	0.00120015
VSTM2A-OT1	-1.91679	1.82191e-05
DUPD1	-1.88687	0.0461224
RP11-135D11.2	-1.88264	4.91488e-06
RP11-30J20.1	-1.8531	0.000838772
CTB-187M2.2	-1.83341	0.00632964
AQP2	-1.83076	4.3336e-05
CXCL5	-1.82288	9.61005e-08
LHX8	-1.82105	0.0241676
BAGE2	-1.81627	0.0404556
MYH8	-1.81298	0.00262729
GPX5	-1.81058	4.02405e-06
RP11-874J12.3	-1.80507	0.000461981
CRYBA4	-1.80115	0.000256897
XIRP1	-1.79682	2.13509e-05
TNNC1	-1.78432	7.6155e-11
FBXL21	-1.77405	2.94811e-06
FAM196B	-1.77116	8.63823e-08
C2orf71	-1.75896	5.32606e-09
C5orf17	-1.75339	0.000424435
RP11-560O20.1	-1.74768	0.0208409
RP11-184I16.4	-1.74617	0.00246462
PADI3	-1.74432	2.14168e-05
CTD-2281E23.1	-1.74153	0.00150801
MTND1P23	-1.73683	1.81718e-05
UNC45B	-1.73135	3.70385e-06
IQCA1-AS1	-1.70821	0.0261654
COL6A5	-1.69288	0.000980483
RP11-319F12.2	-1.68991	0.00680382
PROK1	-1.67931	5.5279e-12
AC092620.2	-1.67469	0.00939412
AGBL1	-1.6588	7.46448e-06
OR2G6	-1.65354	0.0259508
PAX7	-1.6511	0.0379134
RP11-451G4.2	-1.64506	0.00857659
LINC00648	-1.64291	0.0367213
TNMD	-1.6366	6.20096e-08
SEMG1	-1.62649	0.00246644
SMPX	-1.62196	2.33862e-05
CAV3	-1.61657	4.33664e-08
RP11-814P5.1	-1.60977	0.00119439
BMP5	-1.60844	0.00033809
RP11-114M1.3	-1.60578	2.13509e-05
DMBT1	-1.601	1.96102e-07
ATP1B4	-1.59005	0.00484866
GPR112	-1.58917	0.00491093
TRIM72	-1.58262	2.52798e-06
RP11-309L24.6	-1.58	0.000478437
GFAP	-1.57442	9.74379e-07
FAM103A2P	-1.57419	6.22129e-06
CTD-3022L24.1	-1.56949	0.00605697
CLEC3A	-1.56254	9.7261e-05
FP236383.3	-1.56205	0.00577049
CYP4F2	-1.55177	0.000160634
CHI3L2	-1.55044	2.38454e-07
TCAP	-1.55026	3.10796e-07
MAB21L1	-1.54899	9.61934e-08
CSMD1	-1.54231	2.81088e-07
LY6G6D	-1.53525	8.73688e-08
RP11-646J21.4	-1.53408	0.0123555
RP11-114M1.1	-1.53161	1.11274e-07
APOBEC2	-1.5256	3.59884e-06
ASB18	-1.51493	0.0312445
KRT76	-1.50141	0.0483027
BCAN	-1.49837	2.58515e-09
RP11-560A15.3	-1.49335	0.00515254
SAA2	-1.49006	3.09527e-05
DPPA2P4	-1.48118	0.0082139
ARSF	-1.47821	9.56021e-06
HFE2	-1.4761	0.00109843
OR8G5	-1.47421	0.0370207
SNORD116-15	-1.47377	0.0190946
RP11-337A23.6	-1.47368	0.00331939
INSL6	-1.4677	0.00212463
XXbac-BPG32J3.19	-1.46461	2.13407e-07
RPE65	-1.45829	7.05354e-06
TECTB	-1.45596	2.1095e-05
POU3F3	-1.45229	0.0239569
TMPRSS11GP	-1.44904	0.0203449
SNX18P14	-1.44887	3.89444e-05
RP11-143E21.3	-1.44638	0.000379652
LINC01139	-1.44623	0.000128073
MLIP	-1.42904	7.36958e-07
ANKRD2	-1.4168	6.34219e-07
RP11-442O1.3	-1.41577	2.73049e-07
RPRML	-1.41064	4.0799e-05
ANPEP	-1.40838	9.50777e-06
AC003988.1	-1.4037	0.00447916
KY	-1.40367	2.99046e-09
IGSF1	-1.39612	1.62393e-08
LL0XNC01-39B3.1	-1.39564	0.0328128
AC097713.3	-1.39513	0.0062488
PRLHR	-1.39297	6.24724e-05
MIR1-1HG	-1.39214	0.000514358
ATP6V1G3	-1.38955	0.005932
GRAMD4P2	-1.38828	6.55847e-06
LINC00836	-1.38493	0.00289428
AC125238.3	-1.37797	7.23953e-05
RP11-569G13.3	-1.37567	0.000121928
PRDM13	-1.37493	0.0445181
RP11-133L19.3	-1.3746	0.0171801
RP11-299L17.3	-1.3736	0.00611734
GVINP2	-1.37237	0.00989995
RP11-134O21.1	-1.3722	0.000163034
SAA1	-1.37216	3.2422e-05
WIF1	-1.36394	2.28433e-06
RN7SL431P	-1.36235	0.00281799
SAA2-SAA4	-1.36144	0.00216496
MIR133A1HG	-1.35708	1.8406e-06
RP11-143A12.3	-1.35644	0.0318774
LCN2	-1.35591	8.66965e-06
AC008171.1	-1.35211	0.0382648
SLC22A6	-1.3507	0.0253667
RP11-63E9.1	-1.35029	0.0318038
TRIM63	-1.34837	3.29331e-06
AC097499.1	-1.34374	0.0161465
PON1	-1.34104	0.00285367
EDN3	-1.33909	1.13632e-06
ZNF648	-1.33776	0.00157943
COX4I1P1	-1.337	0.00632964
CTA-276F8.2	-1.33257	0.00611734
KRT9	-1.33073	0.000118459
TRIM55	-1.3281	0.00305776
AC005336.4	-1.32119	0.000346903
FOXI1	-1.32117	0.00242392
BEND2	-1.31979	0.00611734
PRKAR1AP	-1.31742	0.0131273
SCGB1A1	-1.31727	0.000158713
HHATL	-1.31495	9.54582e-06
LIX1	-1.31352	5.89117e-06
SCN4A	-1.31279	4.89528e-06
RPS3AP5	-1.31211	7.69421e-08
SFTPC	-1.30818	0.00105856
IGF1	-1.30707	7.39084e-08
LINC01344	-1.30424	0.0013241
RPL36AP29	-1.3033	0.00277786
RP11-243M5.5	-1.29864	0.0132538
AQP5	-1.29826	2.85072e-08
AC093373.1	-1.29421	0.0100244
MYOM3	-1.29359	4.82002e-05
AC002044.4	-1.29226	0.000137835
FNTAP2	-1.28806	0.00635251
RP11-197N18.7	-1.28579	0.0141203
AC073464.11	-1.28479	0.000101357
CLCA2	-1.28443	7.16769e-05
LGI1	-1.28279	7.05798e-05
KCNG4	-1.27808	0.00419696
RP11-210H10__A.1	-1.27788	0.0400318
RP11-90C4.1	-1.27271	0.0022227
XX-CR54.1	-1.26691	0.00803076
RP11-2N1.2	-1.26509	0.000147087
RP11-333B11.1	-1.26234	0.000912072
LINC01021	-1.26159	0.00250941
IP6K3	-1.26126	2.73049e-07
RP11-509J21.2	-1.26074	0.00396002
LINC01478	-1.26007	0.00632051
WI2-87327B8.1	-1.2591	0.0269271
RP11-10B2.1	-1.25482	4.24058e-05
RP11-646J21.3	-1.25336	0.0138656
RBFOX1	-1.25017	4.96007e-06
RP11-750B16.1	-1.24934	0.000143838
RP11-679B19.2	-1.24809	0.000289193
RP11-226M10.3	-1.246	0.000393295
MUC6	-1.2453	0.00942798
TMPRSS11D	-1.24367	0.000973305
TGM4	-1.24294	0.00983575
RP11-145M4.2	-1.23937	0.0049192
COLEC10	-1.23759	0.00179643
RP11-338E21.2	-1.23454	0.00599004
TMEM213	-1.2277	0.000105733
NT5C1A	-1.22724	0.00144059
RP11-352E6.2	-1.22537	8.66965e-06
CTD-2090I13.1	-1.22262	0.000274754
LINC00948	-1.2217	0.00977125
TG	-1.22169	4.91488e-06
WDR72	-1.22112	0.00134772
RP4-718N17.2	-1.21849	0.000236865
KRT8P17	-1.21758	0.00258321
IL6STP1	-1.21693	0.0115886
CACNG1	-1.21479	2.33862e-05
DRD5	-1.21441	3.61528e-06
KBTBD13	-1.21426	0.000945455
OLIG2	-1.21282	0.0239852
AL096700.1	-1.2112	0.0339769
CTB-33O18.1	-1.21063	0.0013241
CTB-147C22.3	-1.20674	0.00331338
RP11-33I11.2	-1.2037	0.00446564
CYP1A2	-1.20232	0.00149772
AP004550.1	-1.20041	0.00988603
RP11-214O14.1	-1.20025	0.000100809
SNORD17	-1.19819	9.6163e-05
CCDC129	-1.19803	0.000103553
PHGR1	-1.1979	4.80905e-05
RP11-574K11.8	-1.19744	0.023264
PGC	-1.19716	0.000168769
LINC01320	-1.19698	0.0233584
MUC21	-1.19548	0.0231168
RP11-1028N23.4	-1.19531	0.0197282
SMCO1	-1.19379	0.00517075
SGCG	-1.19349	1.60002e-06
RP11-690G19.4	-1.19232	0.00587467
KLHL41	-1.18954	1.78413e-05
AC007790.4	-1.18921	0.00555765
CFD	-1.18506	5.34479e-08
CTD-2218G20.2	-1.18423	0.00428813
SLC6A3	-1.18178	7.71085e-05
MYH3	-1.18054	7.56218e-06
C8orf22	-1.17871	0.0145182
CTD-2326C4.1	-1.17608	0.015495
RP11-849I19.2	-1.17465	0.0226945
CD38	-1.17409	3.54502e-05
LTF	-1.17397	0.00261507
TFF3	-1.17266	0.000198599
AC121251.1	-1.17073	0.0267239
RP11-554I8.2	-1.16918	0.0301661
RP11-356M20.1	-1.16903	6.67303e-05
MTND4P24	-1.16735	0.00166303
SNORA74B	-1.16703	0.00289072
ST18	-1.16539	4.13989e-06
FAM19A1	-1.16392	2.53035e-08
CTC-420A11.2	-1.16347	0.0112296
RP11-47J17.2	-1.16195	0.0247566
AC010970.2	-1.16002	0.0228948
ACTC1	-1.15722	0.000171134
SCGB3A1	-1.1571	5.20441e-05
BMS1P8	-1.15666	0.00592417
STAP1	-1.15616	0.000282769
SLC7A14	-1.15244	7.13684e-05
AC016768.1	-1.15081	0.0176388
RP1-95L4.2	-1.14999	0.0304575
KRT74	-1.14867	0.00351319
RP11-323I15.3	-1.1472	8.76129e-06
CDC42EP3P1	-1.14463	0.0177325
NLRP5	-1.14324	0.00861773
IL31RA	-1.14196	4.05392e-06
GPR116	-1.14156	1.91324e-05
CCBE1	-1.14114	2.13407e-07
CHRNA4	-1.13849	0.00016007
SFTA1P	-1.13795	0.025802
FAM196A	-1.13512	2.53466e-09
PTCHD3	-1.13412	0.0110892
LMO1	-1.13061	0.00253017
SEZ6L	-1.12896	3.77536e-05
CCDC141	-1.12881	0.000536097
RP11-475O23.3	-1.12822	6.27112e-05
C11orf87	-1.12708	0.0105667
KCTD8	-1.127	2.25429e-05
INSRR	-1.12497	3.03326e-05
CSF3	-1.12366	0.00680523
PLA2G2C	-1.12293	2.07354e-05
SLC5A8	-1.12215	0.000780449
GPR101	-1.11649	0.012067
RNU1-108P	-1.11641	0.014202
RP11-86A5.1	-1.1161	0.0402243
SGCZ	-1.11591	0.0146673
RNU2-13P	-1.11581	0.00286834
RP11-403B2.10	-1.11489	0.035793
DLK1	-1.11465	0.0435438
C10orf82	-1.11429	0.000595708
GUCY2GP	-1.11285	0.000837362
RP11-1143G9.5	-1.11266	0.000183217
MYBPC1	-1.11029	4.80605e-07
RP11-862P13.1	-1.10973	0.0297876
RP11-752L20.5	-1.10964	0.0230446
GRIA3	-1.1096	2.55394e-06
C1QL1	-1.10885	2.67647e-06
FAM3D	-1.10804	6.78628e-06
RN7SKP86	-1.10584	0.0322695
CTD-2529O21.2	-1.10575	0.000607717
DUOXA2	-1.10525	0.000611773
SERPINA3	-1.10261	0.000345136
SSXP10	-1.10189	0.0215074
RP4-800O15.2	-1.10173	0.0029234
MUC5B	-1.10042	0.000417211
GPR144	-1.09985	0.000328449
ASB15	-1.09923	0.0377603
RP4-635A23.3	-1.09918	0.0398455
SLC18A2	-1.09886	1.26754e-05
RP11-243M5.3	-1.09775	0.0248833
RN7SL292P	-1.0973	0.0366588
DSCAM-AS1	-1.09348	0.0277092
RP5-921G16.1	-1.09327	0.0492537
TBX5-AS1	-1.09321	2.60274e-05
TH	-1.09281	0.00672379
NEB	-1.09243	9.19078e-05
VSTM2A	-1.09155	0.00929155
RP11-572C21.1	-1.09096	0.00349139
CTC-503J8.4	-1.0895	0.0401582
CASQ1	-1.08892	8.24857e-06
C20orf85	-1.0878	0.0147303
CPNE6	-1.08758	0.000246763
RP11-83B20.7	-1.08679	0.0189884
bP-2189O9.3	-1.08651	0.00804512
GRP	-1.08523	0.000324868
RP11-305O6.3	-1.08511	0.0405471
SPINK1	-1.08319	0.0142547
RP11-486P11.1	-1.08104	0.011077
GABRQ	-1.07953	5.04208e-05
FABP5P7	-1.07783	0.00293559
AC147651.5	-1.07571	0.000873098
RP11-357D18.1	-1.07339	0.0001519
RLN2	-1.07215	0.000664404
PGM5-AS1	-1.0706	4.24058e-05
KRT13	-1.06995	0.0102823
LYPD8	-1.06978	0.0274652
AC005281.2	-1.06946	0.00463308
LINC01187	-1.06861	0.0232355
RGR	-1.06697	0.0274748
AC055764.1	-1.06513	0.0336993
RP11-767I20.1	-1.06389	0.0363949
RP11-820I16.1	-1.06062	0.00395881
PCAT18	-1.05959	1.72511e-05
ADRA1D	-1.05784	1.2127e-05
RP11-233E12.1	-1.05631	0.038192
CTD-2566J3.1	-1.0562	0.00734259
RP11-258F22.2	-1.05584	0.0348047
LINC01088	-1.05578	0.000639256
PAGE4	-1.05559	1.19644e-05
AC068057.1	-1.05197	0.0281849
RPL7P3	-1.05085	0.00443228
CTA-796E4.5	-1.04845	0.00687088
CST4	-1.04612	0.00304424
RP11-213O5.4	-1.04434	0.0121503
NOTUM	-1.04414	5.53964e-06
PPATP1	-1.04316	0.0354761
VGLL3	-1.04095	0.00419292
CARTPT	-1.04034	0.00219784
ANKRD1	-1.03916	0.007994
CTD-2286N8.1	-1.0391	0.0492537
RP11-1396O13.2	-1.0357	0.00656839
PEBP4	-1.03547	9.7261e-05
RP11-556H2.1	-1.03462	0.00569792
RPL6P12	-1.03462	0.0416331
PPP1R1C	-1.03445	0.00217028
RP11-392O17.1	-1.03294	0.00305981
OPTC	-1.03273	0.00136946
RP11-700F16.2	-1.03129	0.00791759
CTD-2542C24.5	-1.02961	0.0157199
RNA5SP260	-1.02883	0.0450654
CPA1	-1.02714	0.000131686
LINGO2	-1.027	0.00178958
SPATA31C1	-1.02693	0.0352058
MYOT	-1.02581	7.52905e-05
OLFM4	-1.02439	0.00833701
MUSK	-1.02421	0.00551511
TNNI1	-1.01939	2.55007e-05
RNU6-1010P	-1.01931	0.0141099
RP11-124O11.1	-1.01818	0.0385431
CTB-36O1.3	-1.0175	0.00863746
CHRNA2	-1.0172	1.3163e-07
RP11-576D8.4	-1.01674	0.0376171
RP11-130C19.3	-1.01657	0.0030146
FRMD6-AS2	-1.01628	0.000477609
DACH2	-1.01624	0.00463308
KRT222	-1.01543	1.79589e-05
PATE4	-1.01537	0.0255057
LINC01346	-1.01496	0.000566844
TMEM8C	-1.01417	0.0289102
RPL17P25	-1.00969	0.00551825
RP11-983G14.3	-1.00945	0.0203478
TMEM132D	-1.00893	0.000423749
SLC22A3	-1.0088	1.14064e-06
CLCA4	-1.00818	0.00844112
LMOD3	-1.00787	1.94141e-05
LPAL2	-1.00699	4.18104e-08
RMDN2-AS1	-1.0066	9.19101e-05
DPT	-1.0039	6.4715e-05
FOXA2	-1.00327	0.00159874
TATDN2P3	-1.00296	0.0164115
ANKRD20A8P	-1.00186	0.000309509
SMOC1	-1.00096	2.53608e-06
AC004862.6	-0.99973	0.0443636
CXCR1	-0.999525	0.00113787
KRT32	-0.999139	0.00392462
CA14	-0.998999	2.13407e-07
RNF157	-0.998728	8.80795e-06
OR10H1	-0.997873	0.00575775
KRT223P	-0.997517	0.010949
SLC39A2	-0.997308	0.0124372
C15orf48	-0.99388	0.00131176
RPL29P14	-0.990678	0.00011225
MAS1L	-0.989681	0.00108733
RP11-173G21.1	-0.988173	0.00279405
RP11-293B20.2	-0.987585	0.0140772
CTD-2501B8.1	-0.987086	0.00140234
RFTN1P1	-0.986916	0.0365289
EMX2OS	-0.985111	5.92069e-05
LINC01099	-0.983956	0.0338264
RP11-107F6.4	-0.983559	0.0163854
PENK	-0.983047	0.000673078
ABRA	-0.982739	0.00517442
CNTNAP4	-0.981184	0.029207
PHYHD1	-0.981002	1.10993e-05
ATP1A2	-0.980933	2.28433e-06
HAO1	-0.979869	0.0250554
RP11-497E19.2	-0.978033	0.0213276
RP3-453C12.15	-0.977971	0.000246763
MAGOH3P	-0.977484	0.0269449
LGALS7	-0.975744	0.0381947
CFAP44-AS1	-0.975626	0.00519892
SETP2	-0.974719	0.0166806
REV3L-IT1	-0.974106	0.0482779
RPL29P25	-0.974045	0.0019589
RP11-20B7.1	-0.973158	0.00506908
CCDC169	-0.972822	0.00197843
PCGEM1	-0.970231	0.0128396
TUBA3C	-0.970209	0.0182105
RP11-619L19.1	-0.969806	0.0231274
MYLPF	-0.969687	0.00108624
RNU4-62P	-0.969078	0.0192533
FCGBP	-0.96861	3.54502e-05
RNU2-69P	-0.968493	0.0213446
MMD2	-0.968446	0.0232074
COX6B1P4	-0.968066	0.0246936
LDB3	-0.967591	9.50777e-06
GABRB2	-0.96666	6.12051e-05
RP11-114M1.2	-0.966617	0.0259554
NODAL	-0.963869	0.00127765
CRABP1	-0.96281	0.00164942
MESTP1	-0.961749	0.0304321
RP11-785D18.3	-0.961313	0.00469494
PNMT	-0.959008	0.000714803
CACNG4	-0.958923	3.54502e-05
ATP8B4	-0.958439	3.76449e-05
TMEM132C	-0.95797	2.60274e-05
RP11-326K13.5	-0.957688	0.0131618
RP11-475J5.8	-0.957592	0.00292103
PTPN2P2	-0.956706	0.0205624
NLRP13	-0.955904	0.00684574
RNF112	-0.954237	1.12061e-06
RP11-789C17.1	-0.953812	0.00121137
AF001548.3	-0.95318	0.000107229
RPL7P52	-0.952881	0.00147914
KRT18P60	-0.951553	0.0284326
LINC00844	-0.951075	0.000231362
ANKRD20A11P	-0.949152	0.00134583
SRD5A2	-0.948001	5.58501e-06
RALYL	-0.947948	0.00406905
CCK	-0.947823	0.00982828
AC003080.4	-0.947151	0.0138171
RP11-395P16.1	-0.945717	0.0346145
ZDHHC22	-0.942756	0.006661
LINC01343	-0.940724	0.0410622
RPL21P123	-0.939899	0.0139128
RP11-190P13.2	-0.939893	0.0112121
CTD-2207A17.1	-0.939756	0.0273507
AC002044.1	-0.939571	0.000588311
EIF4BP2	-0.938141	0.00195002
BMPER	-0.93756	9.81518e-05
ITLN2	-0.937361	0.000727081
RP11-210M15.1	-0.937247	0.0432343
NUS1P2	-0.93606	0.00867353
RP11-660M5.1	-0.935827	0.0345696
RP11-10D7.5	-0.935249	0.0129028
PAX3	-0.933532	0.008373
RP11-146E13.8	-0.933449	0.00668117
NRK	-0.933439	2.4415e-05
RP11-401P9.7	-0.933261	0.0400502
PAPL	-0.933248	8.59323e-05
CA6	-0.933237	0.0477638
MYLK3	-0.932303	1.18729e-05
CYP11A1	-0.931596	3.05032e-05
RP11-63M22.1	-0.931386	0.0129158
NEFM	-0.93107	0.00302795
AC020571.3	-0.930834	7.90352e-07
ERN2	-0.929723	0.00645468
AC243654.1	-0.929214	0.0171801
RP11-7I15.4	-0.929154	0.00562964
CD300LG	-0.928969	0.000275089
AC010287.1	-0.928466	0.0348817
RP4-735C1.4	-0.926699	7.76121e-05
RP11-521O16.1	-0.926231	0.0144923
PRKAG3	-0.924645	0.035793
NAA11	-0.923853	0.0281284
LINC01018	-0.923789	3.05205e-05
REC114	-0.923581	0.0252461
RP11-95I16.6	-0.922572	0.0146427
RP11-432I13.6	-0.921625	0.0416035
RP11-438B23.2	-0.921159	0.0258303
FCGR3B	-0.919979	0.00151276
CCKBR	-0.918996	0.000891157
NUTF2P6	-0.917639	0.00563734
KANK4	-0.917366	8.16961e-06
NLRP9	-0.915994	0.00552391
LGI3	-0.914977	6.74748e-06
ETV4	-0.914782	0.00156447
CTD-2328D6.1	-0.914686	0.0143888
RP11-179A7.2	-0.914123	0.0472765
CHRNA1	-0.914031	0.00611734
JPH4	-0.912977	7.48288e-06
RP11-305E17.4	-0.910907	0.0251188
PLAC9	-0.910006	2.9628e-05
RP11-163G10.2	-0.909935	0.0125788
HSPB3	-0.907662	0.0416331
KRT18P2	-0.907075	0.018293
CTB-63M22.1	-0.90595	8.77547e-05
HECW1	-0.905769	0.0003156
PRR4	-0.904881	0.00036221
CHTF8P1	-0.904375	0.00893678
LINC00238	-0.903896	0.0034216
RPSAP2	-0.902812	0.0189526
CTD-2243E23.1	-0.901396	0.00754516
AC026904.1	-0.901366	0.0182407
SERPINA5	-0.900992	4.55979e-05
PRR31	-0.900571	0.00450934
RBMXP1	-0.900163	0.0464254
FMOD	-0.899981	1.26125e-06
RP1-293L8.2	-0.898856	0.0299814
CTB-78F1.2	-0.897827	0.00944661
CXCL3	-0.897184	0.00222332
GNMT	-0.895965	0.00044514
RP11-475A13.1	-0.894587	0.00395538
CLDN10	-0.894353	0.0034478
PI16	-0.893941	0.00563352
PYGM	-0.893102	1.96746e-05
RP11-31F19.1	-0.892482	0.0116773
RPPH1	-0.892474	0.0483027
KCNE5	-0.892219	0.000603395
CTA-85E5.6	-0.891476	0.00369393
HRASLS	-0.890046	0.0245373
CMTM5	-0.889186	0.000100649
MROH2B	-0.88907	0.0319576
AC011239.1	-0.888802	0.0111182
RP11-379F12.3	-0.887887	0.0274748
RP11-430A19.2	-0.88668	0.0263654
C2orf88	-0.88662	2.34149e-06
LGR6	-0.886331	0.000435864
CTD-2218G20.1	-0.886128	0.000623951
GALR1	-0.885884	0.00118171
AC093627.8	-0.883294	0.0100811
PTPN2P1	-0.883267	0.0323138
KCNH6	-0.882511	0.000644365
FAM205CP	-0.881418	0.0388985
MTND6P4	-0.88136	0.000432067
AC005062.2	-0.881303	0.0115407
RBM24	-0.881214	8.66965e-06
PROC	-0.881173	0.00389976
RP11-584P21.4	-0.88079	0.0435899
RP11-194N12.2	-0.880741	0.0126713
RP3-405J10.2	-0.880164	0.008373
SLC1A6	-0.879767	0.00409044
RP11-200A13.2	-0.879589	0.0249593
LCNL1	-0.879195	0.000289718
CFC1	-0.878823	0.00171183
RP5-1115A15.2	-0.878524	0.0274652
AL031768.1	-0.878342	0.0243314
CTNNA3	-0.877092	0.00411725
TMEM252	-0.87627	0.000369076
RP11-885N19.6	-0.875676	0.0393809
GLB1L3	-0.875098	0.000799005
MTND6P3	-0.874345	0.00665699
HSPE1P8	-0.873802	0.0282044
SUPT20HL2	-0.873284	0.0223094
RP11-177B4.2	-0.87292	0.0297713
PRDX2P1	-0.87282	0.0440862
LSAMP-AS1	-0.872659	0.00488924
LINC00330	-0.871712	0.0472775
CTD-2542L18.1	-0.870318	0.0279793
RP11-466L17.1	-0.870126	0.000368752
LRP1B	-0.870026	0.000400951
OR14I1	-0.867622	0.0368818
RP11-272L14.2	-0.867322	0.00175
CTD-2515H24.1	-0.866779	0.0449792
EGFEM1P	-0.866575	0.0480546
CYP4F32P	-0.866246	0.00144059
RNU6-346P	-0.865662	0.0227071
CKMT2	-0.865038	1.94172e-06
TMED6	-0.864543	0.00325668
AZGP1	-0.86399	4.58864e-05
SLC38A4	-0.863329	0.00765155
DDN	-0.862697	0.00914436
RP11-231P20.6	-0.862223	0.0301653
RP11-622C24.1	-0.859037	0.00583467
SLC2A4	-0.858939	1.30017e-05
MT1L	-0.855855	0.000369761
AC025627.7	-0.854557	0.00118171
SLC6A14	-0.853654	0.00126451
TGM3	-0.852736	0.000217141
HMGN2P31	-0.852695	0.00976144
PLA2G4D	-0.851861	0.0161644
RP11-58O9.1	-0.851762	0.000695545
MLC1	-0.849835	0.00190033
RBFOX3	-0.848995	0.000302389
VWC2	-0.847757	0.00301308
LINC01314	-0.847126	1.24315e-05
DUSP26	-0.846831	9.74217e-05
RP1-27C22.1	-0.846791	0.00742561
RP11-556O9.2	-0.846401	0.0369823
SLC26A4	-0.845421	0.00228486
CTD-2311M21.2	-0.844886	0.00195111
RP11-291L19.1	-0.844613	0.0261654
ART3	-0.844509	0.00228605
EEF1B2P1	-0.84402	0.00197062
DUOX2	-0.843905	0.00336782
OR51F5P	-0.843556	0.0309427
SEC14L4	-0.839269	0.0097664
RP11-445N18.5	-0.838455	0.0154205
TTN	-0.838418	0.000379746
RP11-700F16.3	-0.835649	0.0381368
MAS1	-0.833741	0.00139728
RPL9P32	-0.832994	8.9159e-05
AC093142.2	-0.832509	0.0355967
MT1A	-0.831969	0.0015584
FABP7	-0.831693	0.00679622
AP000343.1	-0.831527	0.0377603
PTGDS	-0.831455	3.36893e-05
PROP1	-0.829539	0.0325039
LINC00345	-0.829111	0.0340266
RP11-675F6.3	-0.828426	0.0247981
RP11-26M5.3	-0.828344	0.0223692
IGBP1P4	-0.828252	0.0207492
PIK3C2G	-0.827842	0.0116825
ANKRD30BL	-0.827631	0.0261654
HRC	-0.827276	0.000100649
LINC00158	-0.827153	0.0178022
LINC01394	-0.826832	0.0227556
HHIPL2	-0.825468	0.000427461
GRXCR2	-0.824009	0.0011393
ADAMTS9-AS1	-0.823504	0.000476476
RN7SL180P	-0.823054	0.0435361
ZNF536	-0.821031	0.000284878
AMER2	-0.817988	0.00884479
NR1H4	-0.817611	0.0400922
PPP1R1A	-0.817425	0.000328826
RP11-60A24.3	-0.816928	0.0017533
GAMTP2	-0.816525	0.00344557
AC005518.2	-0.816387	0.0185767
ATP6V0A4	-0.816216	0.0183909
AC073464.7	-0.815965	0.00835862
RP11-238K6.1	-0.815133	0.0394406
RP13-379L11.2	-0.81436	0.0463114
C1QTNF9B-AS1	-0.813094	0.0105216
RP11-122K13.15	-0.811826	0.00413612
RP11-102K13.5	-0.811456	0.00137765
RPL29P3	-0.811382	0.0198931
AC016894.1	-0.811202	0.0202724
NCAPD3	-0.810546	0.000575031
DCX	-0.809987	0.0262429
ASAP1-IT2	-0.808646	0.0102485
HIF3A	-0.808494	5.49993e-05
JAZF1-AS1	-0.807835	6.50619e-05
AC069155.1	-0.806994	0.015448
AC004637.1	-0.806112	0.00269024
HAPLN1	-0.806027	0.0204871
RP11-63A11.1	-0.805798	0.0268865
LRRC18	-0.805168	0.00277896
ERICH1-AS1	-0.804793	0.000205333
LINC00968	-0.804291	0.00287434
LY6D	-0.803194	0.0410622
RP11-325E5.4	-0.802879	0.0443799
PABPC1P2	-0.802434	0.0496685
AC097713.5	-0.802339	0.0202162
ASTN1	-0.802132	0.00449775
SLC35G6	-0.800677	0.0325385
AP000230.1	-0.800452	0.000163333
RP11-91I20.3	-0.800023	0.00114434
FEV	-0.798043	0.00036728
RBMS3-AS2	-0.79641	0.0413414
TET2-AS1	-0.795888	0.0252265
RP11-822E23.8	-0.795234	0.013071
RHEBP1	-0.794988	0.00457445
RP11-572M11.1	-0.794528	0.0357008
C21orf62	-0.794164	0.00223059
HMGN2P19	-0.793882	0.00396672
RP11-430B1.1	-0.793722	0.0361622
RP11-887P2.5	-0.793509	0.000223201
RP5-1182A14.5	-0.793245	0.0224652
MYOZ3	-0.792441	0.000226865
EPHA5	-0.792208	0.00336782
MUC5AC	-0.79124	0.0263196
RP11-475J5.4	-0.791179	0.00663863
FOLR3	-0.790134	0.0471455
SF3A3P1	-0.789841	0.0200817
SLC13A2	-0.7898	0.0382447
THRB-IT1	-0.789729	0.0181773
RP11-33A14.1	-0.787742	0.0498918
CHCHD2P8	-0.786469	0.0334561
LINC00920	-0.785144	0.00458297
P2RX6	-0.785138	0.000495313
KCNA2	-0.784651	0.000435866
CDC42EP5	-0.782823	0.000587073
SEPHS1P6	-0.782374	8.77547e-05
CRIP3	-0.782221	9.24442e-05
RP11-473E2.4	-0.782173	0.0364698
B3GALT2	-0.781328	8.47184e-05
RPSAP56	-0.779946	0.000383124
NPAS4	-0.779407	0.00196482
ACER1	-0.777259	0.000608546
RP11-35O15.2	-0.777091	0.00377666
XXbac-BPG154L12.4	-0.776873	0.00632964
RSPO2	-0.776015	0.00123535
EEF1A1P36	-0.775722	0.0288522
COX7A2P2	-0.775566	0.04461
RPL9P2	-0.774544	0.00111165
RPL13P2	-0.774192	0.000288232
MIR4269	-0.773719	0.0357008
SBK3	-0.772833	0.0282863
TBX5	-0.772569	0.00216378
MIR4429	-0.772411	0.0340266
SRL	-0.772169	0.00093725
RP11-627G23.1	-0.771325	0.00134583
CAMK2A	-0.771314	0.00216913
KB-1517D11.4	-0.770894	0.00949834
RP11-321A17.3	-0.770361	0.00340566
TPTEP1	-0.769235	0.000575086
HSPB6	-0.769122	0.000241163
LINC00457	-0.768517	0.0277975
CPLX2	-0.768464	0.0137907
RP5-836J3.1	-0.767161	0.0155194
ZNF728	-0.766961	0.00292384
RP11-355O1.7	-0.766919	0.00999986
KRT18P35	-0.766761	0.0409387
ATP5G2P1	-0.766457	0.0171958
RP11-466F5.9	-0.766036	0.0486054
GALNT9	-0.765608	0.000221975
LSMEM2	-0.765162	0.00282275
TUBA3D	-0.764817	0.00170849
AC011899.10	-0.764236	0.0147303
RP4-655J12.4	-0.763872	0.0030465
RP11-132A1.6	-0.763133	0.00604647
BPIFB2	-0.763057	0.00811822
CNTFR	-0.762912	0.000402392
NTRK3	-0.762869	5.62882e-05
AC018804.3	-0.762609	0.00244353
EPHA5-AS1	-0.762029	0.00476926
TPTE2P2	-0.76197	0.00647428
RP11-586K2.1	-0.761424	0.0301755
RPL26P35	-0.761124	0.0225839
RPL5P35	-0.760798	0.031686
OR51F2	-0.760565	0.0434038
XRCC6P5	-0.759388	0.0421595
SLC14A1	-0.759313	0.00264812
AC002398.12	-0.759118	0.00220811
CTD-2620I22.2	-0.757177	0.0227556
EVX2	-0.756126	0.00592417
RP11-807H7.2	-0.755445	0.0157547
NCAN	-0.755429	0.0304761
RP11-490G8.1	-0.752522	4.42219e-05
COL12A1	-0.752336	0.00101327
HNRNPA1P47	-0.752317	0.0407371
NPFFR2	-0.751482	0.0443636
SEPT7P6	-0.751376	0.0448936
RP11-758M4.4	-0.750238	0.0105655
TPRXL	-0.750226	0.000810911
TMEM35	-0.749951	0.000298038
ANXA13	-0.74863	0.0026833
COL4A6	-0.748193	0.000119224
RP11-586D19.2	-0.747733	0.00707208
HEPACAM	-0.747102	0.0203016
CHP2	-0.747029	0.0238081
HADHAP1	-0.746864	0.00344915
RP11-216N21.2	-0.74581	0.0341207
PPP1R27	-0.745693	0.0388569
MESP1	-0.745506	0.00101359
AC004448.5	-0.745048	0.022357
AC093390.1	-0.744708	0.0225786
SLC15A2	-0.744693	5.57783e-05
GTF2F2P1	-0.742948	0.0309085
RP11-167B3.2	-0.742813	0.02084
AF001548.4	-0.742335	0.0113921
NKX6-2	-0.74089	0.0248122
AC006994.3	-0.739944	0.0146673
SMIM24	-0.739089	0.000502496
NKAIN3	-0.738945	0.0137826
RXRG	-0.738381	0.00295461
GREM2	-0.737363	0.000495217
RNU6-62P	-0.737074	0.00486247
RP11-81H14.3	-0.736988	0.0419949
PROM1	-0.736511	0.0121079
DBH	-0.736088	0.0181242
RP11-77O7.1	-0.73566	0.0173612
LINC01362	-0.73524	0.0354898
RN7SK	-0.73439	0.0133582
RP11-1406H17.1	-0.73278	0.00554106
RP11-256K7.1	-0.731972	0.00145814
FABP5	-0.731822	0.028167
HRH3	-0.731606	0.00461341
RS1	-0.730962	0.0159054
RP11-108P20.4	-0.730926	0.00013469
ARHGAP40	-0.729413	0.0226294
TMPRSS11F	-0.729126	0.0104064
CTC-339F2.2	-0.72829	0.00806781
ASPA	-0.727523	0.000446383
HAUS1P2	-0.72746	0.0260097
MTRNR2L10	-0.727347	0.00362347
SMTNL2	-0.727143	0.00602456
RP11-467C18.1	-0.727076	0.00287659
RP11-214N15.5	-0.726937	0.000644365
EEF1A1P25	-0.726792	9.50777e-06
ELMOD1	-0.724739	0.00443086
TMEM92	-0.724489	0.00835175
ACOX2	-0.724457	1.75791e-05
ZNF727	-0.724287	0.00660224
MUSTN1	-0.723812	0.0326395
CTD-2325P2.2	-0.723548	0.0167183
RP11-139K1.2	-0.72351	0.0341073
CALML3	-0.722951	0.0168387
HBA2	-0.722496	0.00175691
RPL23AP78	-0.722241	0.0494854
RP11-475O23.2	-0.722131	0.0295387
SMIM18	-0.720497	0.0476395
RPL17P26	-0.720398	0.00982828
NMRK2	-0.720225	0.0195422
FXYD1	-0.720085	0.000356983
WNT16	-0.719773	0.00172698
AC007750.5	-0.719332	0.0478325
SNORA73B	-0.719287	0.00551511
UNC5B-AS1	-0.718877	0.00989322
RP11-139H15.5	-0.717586	0.00129545
RPL3P6	-0.717518	0.000283116
RP11-444D3.1	-0.717086	0.00783757
NPM1P42	-0.71693	0.0256258
C1QTNF9B	-0.716706	0.0215272
RPL18P13	-0.716511	0.013648
LINC00621	-0.716442	0.0319811
EGF	-0.715192	0.000726681
CDO1	-0.715173	0.00557835
KBTBD12	-0.713971	0.00786769
NPR3	-0.713564	0.0202108
AF186192.6	-0.71278	0.0173371
RPS4XP14	-0.712316	0.000118459
DCC	-0.711764	0.0175125
SYT10	-0.710656	0.0135886
C7	-0.710653	0.000775513
MTRNR2L3	-0.710514	0.0110262
HELLPAR	-0.709042	0.000336971
RP4-813D12.3	-0.708311	0.0231216
RP11-33I11.3	-0.708309	0.00443228
RP11-296O14.1	-0.707585	0.0363736
FAM9B	-0.707326	0.00238125
UBXN10-AS1	-0.706528	0.00541746
RP11-513G19.1	-0.706432	0.000752648
RP11-511I11.1	-0.705757	0.0469616
PPARGC1A	-0.705542	0.000333781
SGCD	-0.705294	0.000483628
RP11-448G15.1	-0.704804	0.0395415
EXTL1	-0.704319	0.000994885
LINC01579	-0.703953	0.00330551
RP11-64C12.1	-0.7025	0.0258388
CECR6	-0.701526	5.34119e-06
RP11-544M22.1	-0.701332	0.0158593
RP11-89B16.1	-0.700588	0.0137317
SCARA5	-0.700334	0.0249144
GDF10	-0.699884	0.015598
XXbac-BPG154L12.5	-0.699657	0.00916116
RP11-389O22.4	-0.699624	0.0387063
ERVFRD-1	-0.699551	0.00672068
RPL3P4	-0.699475	4.04183e-05
MCF2	-0.699318	0.000618225
CAMK1G	-0.698314	6.12071e-05
ZNF444P1	-0.698176	0.0268326
CTB-102L5.4	-0.697349	0.00124367
WNT6	-0.697284	0.0035939
RP11-993B23.3	-0.696448	0.0494306
RP11-464F9.21	-0.696199	0.043287
AP000697.6	-0.695574	0.0247829
TPPP2	-0.69525	0.0217375
MTRNR2L12	-0.695077	0.00177046
MYH7B	-0.694276	0.00212463
MYO18B	-0.69396	0.0209542
NRG2	-0.693228	0.000295018
RP11-475J5.6	-0.692823	0.000424142
AC092839.1	-0.692641	0.0446954
HOXD12	-0.6923	0.0105941
SLC7A4	-0.689278	0.0372088
CDH18	-0.688508	0.0460986
OXT	-0.68821	0.0227556
OXGR1	-0.687625	0.0326542
RP11-736N17.4	-0.687238	0.00561984
RP11-88I18.3	-0.686798	0.0227311
EEF1A1P34	-0.68666	0.0391732
RP11-323I15.2	-0.686402	0.0206352
PGM5P4	-0.686127	0.00254397
ANGPTL1	-0.685584	0.00106846
MYOM1	-0.684255	0.00160675
CHRNG	-0.684147	0.0490918
F10	-0.683803	2.13509e-05
LA16c-3G11.7	-0.68344	0.0460815
BRINP1	-0.682955	0.00586574
HMGCLL1	-0.682645	0.00671832
ADPGK-AS1	-0.682451	0.00628148
KCNN4	-0.68201	0.0170167
RPS3AP25	-0.681188	0.00212435
ANO4	-0.680207	0.00120894
RP11-350N15.6	-0.679187	0.012543
TBX15	-0.678811	0.0101519
GJC3	-0.678442	0.000122389
SALL1	-0.677945	0.00606662
CXCL2	-0.677499	0.0401828
MTATP8P2	-0.676221	0.0199194
FBLN1	-0.675949	2.03125e-05
RP11-867G23.10	-0.675859	0.00106534
COL9A1	-0.675786	0.0292011
RP5-828K20.1	-0.675691	0.00572006
MSLN	-0.675548	0.0387358
RP5-1065P14.2	-0.675392	0.0113883
MTRNR2L6	-0.674781	0.012543
RP11-679B19.1	-0.674482	0.000192903
RP4-597J3.1	-0.673979	0.0458704
RP11-118K6.2	-0.673619	0.0344261
SH3RF2	-0.673449	2.28542e-05
ZCCHC12	-0.67309	0.00219945
KRT15	-0.67289	0.0301653
FGF10-AS1	-0.672291	0.0248234
AC090804.1	-0.672183	0.0084104
FAM107A	-0.672124	4.82668e-05
TEX26	-0.671597	0.0102324
AFF2	-0.671067	0.000988384
TPTE2P3	-0.670932	0.00110137
RP11-50D9.3	-0.669212	0.00760403
AC053503.11	-0.668354	0.0350405
RP11-234N17.1	-0.668059	0.00219638
RP11-62C7.2	-0.668046	0.0470736
KRT8P13	-0.667933	0.00224861
SCN2B	-0.667832	0.000739609
FSD2	-0.667813	0.00661269
LDHAL6EP	-0.666719	0.0469591
RP11-87E22.2	-0.666306	0.00399787
ST6GALNAC1	-0.666001	0.00053666
HYDIN2	-0.665488	0.00283195
RP11-300G22.2	-0.664709	0.0105265
CYP4F29P	-0.664358	0.045641
COL23A1	-0.663772	0.000302691
CRACR2A	-0.662495	0.000936859
MYOCD	-0.662405	0.000873431
ASIP	-0.661749	0.00218038
PRTG	-0.661566	0.000430593
RP11-30K9.5	-0.660862	0.00114024
RP5-1180D12.1	-0.660537	0.00376292
RP11-267J23.1	-0.66051	0.0102809
CPE	-0.659541	1.18666e-05
MGAT4C	-0.656795	0.017983
NBL1	-0.656248	0.000477609
RPSAP55	-0.655802	0.0269689
RAPGEF4	-0.655457	2.4415e-05
RP11-104D3.2	-0.655344	0.00283161
LRRC26	-0.654922	0.00299337
GGTLC1	-0.654436	0.00305663
RPSAP47	-0.65413	0.0184363
VIT	-0.654093	0.00689449
PRTN3	-0.654075	0.0194227
ASCL2	-0.653246	0.0263196
RP11-558O12.1	-0.653244	0.0459784
RP11-571F15.3	-0.652519	0.00218382
RP11-13K12.5	-0.652282	0.0171425
HAPLN2	-0.652228	0.00104926
C2	-0.651912	1.8833e-05
DGKG	-0.651889	0.000912072
BPIFB1	-0.650675	0.0472736
PGM5	-0.64956	0.00105891
RP1-161P9.5	-0.649083	0.0253716
RP11-420K14.2	-0.648853	0.0497842
NOS1	-0.648827	0.00924072
ADRA1A	-0.648783	0.00677049
NHP2P1	-0.648362	0.00621364
PLA2G4E	-0.648337	0.0171958
RPL9P3	-0.647697	0.0052821
TRIM60P17	-0.647563	0.0272716
CYP3A5	-0.647468	0.0150264
AC097381.1	-0.647445	0.0200881
RP11-360N9.2	-0.646794	0.0410086
CTB-88F18.3	-0.646367	0.00943393
RP11-170J3.2	-0.646013	0.0496764
RP11-478C6.4	-0.64501	0.00295461
KLHL30-AS1	-0.644289	0.0159545
GPHA2	-0.644212	0.0129352
RP11-459E5.1	-0.642079	0.0276821
RP11-519G16.5	-0.642016	0.0288522
CYTL1	-0.641321	0.000805034
CHRM1	-0.639536	8.16961e-06
DCHS2	-0.639219	0.00360932
LPAR3	-0.639136	0.00710535
RP11-89C3.3	-0.638574	0.0184807
CPXM1	-0.6383	0.0013494
PRH2	-0.637356	0.0187497
AL590762.6	-0.63729	0.00251684
MT1H	-0.637261	0.0112121
FMO5	-0.635461	0.000526902
RP11-373D23.2	-0.63537	0.0227188
RP11-13K12.1	-0.634938	0.0219699
RP11-129H15.3	-0.633819	0.0107148
SUPT20HL1	-0.633625	0.0357008
TRIM31-AS1	-0.632883	0.0214946
GNE	-0.632747	7.39038e-08
UG0898H09	-0.631758	0.00697208
ODAM	-0.63144	0.0288197
MT1F	-0.631075	0.00885765
RP11-81K2.2	-0.631019	0.00632964
RP11-338K17.8	-0.630883	0.0328997
RP11-855A2.3	-0.630641	0.0242741
RPL13P6	-0.630598	0.048822
SYCE1L	-0.629421	0.0120118
RPL10AP1	-0.628885	0.0251883
ACPP	-0.628206	0.00248499
NSRP1P1	-0.628007	0.0153334
AC078942.1	-0.627772	0.0469216
EEF1A1P38	-0.627383	4.61556e-05
XKR5	-0.627234	0.000758545
DPP4	-0.626885	0.000118459
RP11-423H2.3	-0.62673	0.00160511
SPTB	-0.62673	0.00920619
RP11-349H17.2	-0.626158	0.00434268
RP11-119F7.3	-0.625969	0.0155148
RP11-819M15.1	-0.625586	0.0482779
CXCR2	-0.625362	0.0167183
DPP6	-0.625178	0.0433519
S100A12	-0.623995	0.048489
HPSE2	-0.62349	0.0225297
HSD11B1	-0.623428	0.000610978
RP11-81K2.1	-0.622674	0.00884172
RPL29P19	-0.622382	0.00209525
MB	-0.621839	0.00376292
RP11-497E19.1	-0.620959	0.00173396
PLCL1	-0.620648	0.00148974
CTXN3	-0.620177	0.0337058
AC009362.2	-0.619332	0.0225786
MEIS3P2	-0.616958	0.000833716
RP11-323I15.5	-0.616713	0.0331372
PKD1L3	-0.615981	0.0167486
RP11-685B14.1	-0.615816	0.00320624
EEF1A1P11	-0.614584	5.16933e-05
LINC00877	-0.614483	0.00205438
AP000281.1	-0.614174	0.0070151
RP11-223I10.1	-0.614165	0.00911897
RP11-64K12.1	-0.61245	0.0066547
CDH8	-0.612046	0.0323138
RP11-401E9.3	-0.611889	0.049218
ELANE	-0.611813	0.00506033
RP5-1056H1.2	-0.61126	0.00174317
COL13A1	-0.611206	0.00010991
PROSER2-AS1	-0.610787	0.000419372
SLC43A1	-0.610578	8.84054e-05
CTD-2201G3.1	-0.610074	0.0108271
RPS2P4	-0.609987	0.000833716
AC073133.2	-0.609599	0.0420378
FAM13C	-0.609319	0.000118459
FAM19A4	-0.609305	0.00945587
RP3-523C21.2	-0.608239	0.0127749
OR7A5	-0.607357	0.0291477
LINC01146	-0.607032	0.00189673
MTATP6P2	-0.606305	0.0128871
FITM1	-0.60616	0.000953933
RP11-1260E13.2	-0.605683	0.0154459
SCN7A	-0.60556	0.00216538
MTRNR2L9	-0.605027	0.0206765
TPT1P6	-0.604632	0.000932976
RP11-439L8.2	-0.604119	0.00148974
EEF1A1P28	-0.603563	0.00645468
EEF1A1P4	-0.602849	9.53077e-05
RPS20P10	-0.602496	0.00574713
DSCAML1	-0.602424	0.000549756
LINC00506	-0.60226	0.0140573
FZD9	-0.60149	0.00561984
ANO7	-0.601049	0.00307126
RPL4P2	-0.600998	0.00182038
RPL29P2	-0.600214	0.0179942
SNCG	-0.599824	0.00405061
RP11-128M1.1	-0.599654	0.000894184
CEND1	-0.59945	0.00258321
EPHB1	-0.599108	0.00666873
RP11-824M15.3	-0.598965	0.0261654
MSMB	-0.598522	0.0427342
RP11-423H2.4	-0.598517	0.0294023
HMGA1P3	-0.598043	0.0103651
C20orf166-AS1	-0.597989	0.00430193
LINC00595	-0.596592	0.00501107
RPL5P3	-0.596437	0.000467591
RPL10L	-0.596243	0.0465921
RFPL2	-0.595607	0.03272
LINC01558	-0.595303	0.0388824
PDE1C	-0.594979	0.0245373
SPX	-0.59468	0.0370635
FLRT2	-0.594669	0.000945455
RP11-567F11.1	-0.594052	0.000875497
ADRA2B	-0.593692	0.00060894
MAGEE2	-0.593658	0.0381947
RPL3P1	-0.592655	0.0014436
LINC00689	-0.592524	0.00253801
RPL21P122	-0.592026	0.0240123
RPL5P5	-0.590989	0.00320354
AC023115.2	-0.590576	0.0136421
PGF	-0.590175	0.000776477
TRPM3	-0.589685	0.0104387
RP11-204K16.1	-0.589588	0.0469216
RP11-163G10.4	-0.589218	0.0179622
CTD-2270F17.1	-0.58875	0.014427
RP1-193H18.2	-0.587697	7.15528e-05
RP11-118H4.1	-0.587456	0.0228403
QSER1	-0.586586	2.0828e-05
OPCML	-0.58596	0.0131371
RP11-286E11.1	-0.585819	0.0146769
RPL17P43	-0.584759	0.0126225
COX7A1	-0.584093	0.00440326
FAM46B	-0.5839	0.00398096
LINC00694	-0.583157	0.0319889
MT1M	-0.582474	0.0471131
NPM1P35	-0.582442	0.0346659
POPDC3	-0.582441	0.0378056
LMO7-AS1	-0.582384	0.0131746
CYP27A1	-0.581682	0.00900027
RPL3P7	-0.581408	0.000230158
EEF1A1P5	-0.5812	0.000974557
RP11-1006G14.2	-0.580988	0.0379518
LRRC2	-0.579558	0.0190233
AC004386.4	-0.579519	0.021446
MAL	-0.578114	0.0219005
RP5-827E24.1	-0.577821	0.034402
RP11-417F21.2	-0.577731	0.0424042
RP11-10E18.7	-0.577189	0.0023377
SNAI2	-0.577109	0.00286834
RYR1	-0.576809	0.0038508
ZBTB20-AS4	-0.576261	0.00760403
RP11-666F17.1	-0.57593	0.0483283
C1QTNF9	-0.575209	0.0138575
HCAR1	-0.575206	0.0405857
RP11-157J24.2	-0.574682	0.0127703
PDE11A	-0.574571	0.024407
RP11-278H7.1	-0.574508	0.0381731
WFIKKN2	-0.57448	0.0011393
RP11-358D17.2	-0.574202	0.00893507
MTRNR2L8	-0.573536	0.00230684
RP11-640I15.1	-0.572416	0.034731
GHRHR	-0.572352	0.0366637
RPL29P11	-0.571233	0.00604533
AC141928.1	-0.570814	0.00490014
P2RX2	-0.570664	0.00977336
RPS24P7	-0.570319	0.00506856
RPL5P1	-0.569766	0.000495217
ENO3	-0.568099	0.00597622
GSTM5	-0.567866	0.00177046
SNAP25-AS1	-0.567692	0.0226546
NDUFA5P11	-0.567339	0.0247981
ESPNL	-0.567076	0.0185249
FAT3	-0.56692	0.0146948
RP11-193E15.4	-0.565184	0.00885688
SLC4A9	-0.565171	0.0446844
MMP28	-0.564153	0.00162577
MATK	-0.563994	0.0204008
AC092667.2	-0.563989	0.0217749
RP4-535B20.4	-0.563945	0.0376065
NLRP8	-0.563846	0.0266507
RPL5P8	-0.563626	0.0382447
TRHDE	-0.563542	0.00897286
RAB27A	-0.563356	0.000587194
NELL2	-0.563077	0.0175737
RP11-382A20.1	-0.562512	0.0471455
RP11-203F10.6	-0.562212	0.0115329
SORCS2	-0.56213	0.00117956
LINC01135	-0.562079	0.000618191
DLX3	-0.56173	0.00893507
RP11-621K7.1	-0.561599	0.0203135
RP11-428G5.2	-0.561414	0.0422391
RP11-254F19.4	-0.560621	0.0102139
RP11-554A11.5	-0.560562	0.0205624
RP11-404E16.1	-0.560535	0.0459285
NOS2	-0.560156	0.0383986
NDST4	-0.560132	0.0133227
RP11-496N12.6	-0.559008	0.0432846
DRD1	-0.558998	0.00683311
POTEE	-0.558892	0.0322695
CTD-2073O6.1	-0.558731	0.0227088
AC005077.7	-0.558523	0.0258892
ARHGAP20	-0.55797	0.00236877
HLA-V	-0.557257	0.0471455
AC012445.1	-0.557085	0.0359227
RP11-2E11.5	-0.556427	0.0060393
SERPINB5	-0.556379	0.0457001
EEF1A1P24	-0.556292	0.000435864
FAM27C	-0.555928	0.00647691
EEF1A1P3	-0.555827	0.00110687
CDC42EP2	-0.555742	6.91739e-05
LINC01229	-0.555126	0.0148328
RPL3P3	-0.554911	0.00219121
AC007365.4	-0.554806	0.00179304
C12orf60	-0.554805	0.000974986
RP13-870H17.3	-0.554758	0.00300921
CPNE7	-0.55453	0.033822
RP11-348F1.2	-0.553843	0.0105494
SLC51B	-0.553249	0.000427431
CRYAB	-0.552325	0.00639419
C7orf34	-0.552166	0.0443063
NDNF	-0.552078	0.0107197
RP11-192C21.1	-0.552008	0.0231597
RP11-481A20.10	-0.5516	0.0205624
MRGPRF-AS1	-0.551208	0.00503252
RP11-319G9.3	-0.551065	0.0296045
RPL26P37	-0.550977	0.0293769
RPS24P17	-0.550874	0.0134044
AC011239.2	-0.550356	0.010044
NDP	-0.550111	0.0132108
RP11-146D12.2	-0.550016	0.00470032
RP11-39H3.2	-0.550001	0.0323527
OPRD1	-0.549782	0.0314422
BTBD16	-0.549762	0.0371596
XKR4	-0.549582	0.0417237
JAM3	-0.549122	5.60806e-05
TCEAL5	-0.548655	0.00354341
RP4-794I6.4	-0.548537	0.00497819
RP11-345M22.2	-0.548467	0.00260935
AC073283.4	-0.547915	0.000843392
RP11-43F13.3	-0.546298	0.014202
RP11-447H19.3	-0.545776	0.0382447
LINC01082	-0.545661	0.0146427
PTH1R	-0.54543	0.00134772
RP11-91H12.1	-0.545155	0.00882413
RPS27AP1	-0.54506	0.010044
CFB	-0.544663	0.0388985
RP11-134K13.2	-0.544508	0.0303954
RP11-546B8.5	-0.544504	0.0191889
RP11-800A3.4	-0.543983	0.0281523
CTB-36O1.4	-0.543634	0.0469868
SLC23A1	-0.543459	0.00160894
LINC00908	-0.543355	0.00286834
TCEAL6	-0.542974	0.042046
OVGP1	-0.542851	0.000289718
RP11-1096G20.5	-0.542844	0.00648607
KCTD14	-0.542633	0.00648607
RPL4P4	-0.54256	0.000354727
MPP2	-0.542404	0.00074959
MIR143HG	-0.541665	0.00884479
KCNAB1	-0.541618	0.00275811
AZGP1P1	-0.540276	0.00672819
KCNF1	-0.540273	0.026817
MTND5P11	-0.540186	0.0133582
RP11-770E5.1	-0.539896	0.0226546
C16orf89	-0.538846	0.0150038
RPL35P5	-0.538653	0.00806781
RPS4XP7	-0.538096	0.0142411
CCDC85A	-0.537986	0.00550519
RP11-7D5.2	-0.537336	0.0104126
CYP2W1	-0.537184	0.0438911
HLA-DMB	-0.537023	0.0437213
RNF165	-0.536887	0.00532549
ADCYAP1R1	-0.536661	0.0285884
RPSAP4	-0.53651	0.00232559
EEF1A1P12	-0.536444	2.73166e-05
FAT2	-0.536325	0.0316793
BEST3	-0.535916	0.004503
RPL21P116	-0.535881	0.0134225
RP11-1078H9.5	-0.535743	0.0438911
SLC22A1	-0.535573	0.000264865
KBTBD11-OT1	-0.535445	0.00433891
CD36	-0.535047	0.0258485
RP11-90M2.5	-0.534879	0.0477694
EEF1A1P1	-0.53484	0.00359305
EEF1A1P30	-0.534835	0.00573392
PLIN4	-0.534501	0.00134583
RPS2P35	-0.533662	0.0095951
TPT1P9	-0.533448	0.00115237
AP000688.29	-0.532932	0.0138481
PSD2	-0.532112	0.000384373
SRPX	-0.53184	0.00240731
RBP7	-0.531646	0.000513547
HRASLS5	-0.531312	0.0110899
RP4-612B15.2	-0.530359	0.00722755
MYOZ1	-0.530019	0.0282863
RP11-380M21.2	-0.529716	0.00472936
TCF21	-0.529305	0.00128286
ENPP7P11	-0.529015	0.0450654
PTPRN2	-0.528852	0.000364301
ATCAY	-0.528815	0.0153839
STAC	-0.528589	0.0414796
LENG9	-0.528167	4.24058e-05
CCDC178	-0.528092	0.00882413
LYVE1	-0.527999	0.0120707
ST13P15	-0.527787	0.000275089
RP11-215A21.2	-0.527627	0.00301839
SCIN	-0.526921	0.0280975
F7	-0.526705	0.0219699
FOXCUT	-0.526311	0.0288315
RP11-553P9.1	-0.526034	0.00117673
SEC14L5	-0.524971	0.00800003
AC018738.2	-0.524871	0.00547943
OTX1	-0.524649	0.0167183
EIF5AP2	-0.524313	0.019372
RPS4XP22	-0.52426	0.0419771
PIK3CD-AS2	-0.524216	0.00659851
TMEM158	-0.523762	0.00227193
RPL34P31	-0.523697	0.049138
RP11-42O15.3	-0.52339	1.23727e-05
RP11-284F21.11	-0.523335	0.0155887
HOXD11	-0.52315	0.0246516
CTD-2562J17.7	-0.522928	0.0173552
EEF1A1P22	-0.522444	0.000538513
KRT18P20	-0.522165	0.0494794
CTC-232H10.1	-0.521817	0.0191421
BCL2L15	-0.521659	0.0128051
RDH11	-0.52164	0.000476316
CNKSR2	-0.521512	0.0152074
RP11-141O11.2	-0.521294	0.000258329
WI2-85898F10.1	-0.520934	0.0490402
ZNF663P	-0.520832	0.00371101
RPL27AP5	-0.520799	0.0374028
SPON1	-0.519924	0.00506856
AC104843.3	-0.519655	0.0400144
C2orf72	-0.519643	0.014336
EEF1A1P29	-0.518057	0.0014246
RP1-182O16.1	-0.517968	0.046699
AC087650.1	-0.516738	0.029128
MRVI1-AS1	-0.516669	0.0152805
ABHD1	-0.516234	0.00186555
EEF1A1P17	-0.516055	0.00850621
AC011933.2	-0.515981	0.0329677
TIMM8AP1	-0.515033	0.0145374
CTA-215D11.4	-0.514269	0.0102116
RP11-116O18.3	-0.514177	0.0209542
RPL15P18	-0.514123	0.00948317
RPL17P22	-0.513958	0.0371662
RPS3AP47	-0.5139	0.000861028
SLC38A5	-0.513799	0.00105872
KCNMA1-AS1	-0.513678	0.0299482
SMPDL3A	-0.513361	2.06112e-05
PPP1R26P1	-0.513209	0.0323601
RP11-570G20.1	-0.512555	0.00973785
ZNF385C	-0.512416	0.00575718
TMEM200C	-0.51202	0.01994
RP11-382J24.2	-0.51189	0.0188224
SLC8A3	-0.511697	0.046699
P2RX1	-0.511686	0.0231274
ACP5	-0.511381	0.0194227
SERPINF2	-0.510554	0.00307126
AJ011932.1	-0.509901	0.0323138
AC016739.2	-0.508689	0.0092418
EIF3S5P1	-0.508647	0.0307034
RYR2	-0.508537	0.0476395
EEF1A1P9	-0.507434	4.04784e-06
SMS	-0.507131	0.017379
TGFB3	-0.506894	0.00604884
AC005251.3	-0.506828	0.000393543
EYA4	-0.506749	0.00501107
RPSAP15	-0.506537	0.00221865
HOGA1	-0.506528	0.0195351
RP11-805I24.3	-0.505046	0.019498
ITM2C	-0.504732	6.91739e-05
AF131216.1	-0.50446	0.000806506
RNF126P1	-0.504332	0.0225103
RP11-350G8.3	-0.503912	0.00321887
C17orf50	-0.503527	0.0493139
ADAD2	-0.503044	0.0202879
RPL41P2	-0.502947	0.00177655
GCNT6	-0.502938	0.0106045
LRRN3	-0.502874	0.0431846
RPL3P9	-0.502832	0.00163
C2orf43	-0.502585	0.0131091
RPL21P7	-0.502068	0.0410416
AKAP7	-0.501914	7.93525e-05
TWIST2	-0.501883	0.00567411
PNCK	-0.501848	0.00632051
IGFBP6	-0.501553	0.0145136
AC106869.2	-0.501025	0.0435438
RP5-965F6.2	-0.500825	0.00943393
NLGN4Y-AS1	-0.500778	0.0307503
RP4-647C14.2	-0.500178	0.00191605
RHOBTB1	-0.5	0.00733593
PCYT1B	-0.498877	0.0143332
CTD-2262B20.1	-0.498597	0.0474071
CTD-2014B16.3	-0.498389	0.0191736
CTB-51J22.1	-0.498324	0.0197274
RP11-618M23.5	-0.498133	0.0203599
RP11-427J23.1	-0.498075	0.0419119
TRIM31	-0.497985	0.0151916
RPL9P28	-0.497969	0.0344627
STXBP6	-0.497285	0.00357217
MYOM2	-0.496762	0.017544
RPL3P2	-0.496661	9.51814e-05
RAB9B	-0.496356	0.00200909
HLF	-0.496254	0.000703717
HSPB1P1	-0.496002	0.0145842
IQSEC3	-0.495952	0.0169841
FGFR4	-0.495633	0.000806506
CDH20	-0.495583	0.0490402
KCNS2	-0.495568	0.0298262
RP3-370M22.8	-0.495378	0.00954207
GCNT2	-0.495208	0.000965316
GLDN	-0.495086	0.0297796
RP11-264M12.2	-0.494926	0.0152928
ASXL3	-0.494305	0.012543
GAL3ST3	-0.494233	0.0214525
CTB-118N6.2	-0.49397	0.0311707
RP11-439C15.5	-0.493931	0.0494912
RP11-832N8.1	-0.493672	0.00344244
RPS3AP49	-0.493542	0.00341481
RP4-791C19.1	-0.493484	0.0246168
MYLK	-0.492942	0.00926092
BCAS1	-0.492686	0.00301295
HAS3	-0.492391	0.0230581
EEF1A1P13	-0.492312	5.80379e-06
RP11-141O15.1	-0.492108	0.0463112
RP11-464D20.2	-0.491998	0.00194106
HCG23	-0.491307	0.0109153
AF131217.1	-0.490329	0.0301755
KCNB1	-0.49021	0.00619968
ANGPT1	-0.49016	0.0136421
NMUR1	-0.490121	0.00756232
PCDH18	-0.489715	0.00336241
RP11-413H22.3	-0.489237	0.00771299
MKX-AS1	-0.488606	0.0228263
RP11-744D14.1	-0.488499	0.000166449
RP11-809N8.5	-0.488295	0.0204747
FREM2	-0.487619	0.0361236
BVES-AS1	-0.487474	0.008373
FABP3	-0.486685	0.0098636
RP11-266E6.3	-0.4866	0.0284712
RP11-16D22.2	-0.486524	0.00632441
EEF1A1P14	-0.485737	0.00303368
RP11-394I13.1	-0.485473	0.0323138
LINC00664	0.485477	0.0111682
RP11-1023L17.1	0.485649	0.0151916
POLR3G	0.485695	6.20509e-05
CH17-437K3.1	0.485716	0.0304783
RP11-70C1.1	0.485747	0.0358386
AKAP5	0.485805	0.00133536
AC005775.2	0.48669	0.0093383
E2F1	0.486727	0.000755991
RP13-216E22.5	0.486763	0.0204871
AP000695.4	0.486942	0.0314422
BATF2	0.487211	0.00312181
CTD-2228K2.7	0.487464	0.00884479
CD27	0.487892	0.0224475
HIST1H2BG	0.488499	0.0127773
BHLHE40	0.488796	0.00445955
IL9RP3	0.488851	0.00954207
RP11-455F5.5	0.489763	0.0330958
RP11-486A14.2	0.489868	0.0348323
RP11-214N9.1	0.490231	0.0016629
RP11-484K9.4	0.490336	0.0126937
CTD-2371O3.3	0.490624	0.00709496
RP11-527N22.1	0.491341	0.0133268
FCRL6	0.491656	0.0135881
RP11-407B7.1	0.492156	0.00279405
AP002954.4	0.492619	0.0431113
CRTAM	0.493784	0.0112473
FBXO43	0.494303	0.00194455
CTD-2020K17.1	0.494468	0.0155383
TRBV25-1	0.495077	0.028813
ZMAT4	0.495306	0.0369379
CD247	0.495502	0.00797819
LGALS2	0.49593	0.0175125
ITFG1-AS1	0.495972	0.00105916
RP11-347C12.12	0.49606	0.00212855
PLA2G16	0.496538	0.00121137
SMC4	0.497017	0.000794519
RP11-700A24.1	0.497086	0.00371101
NACAP3	0.49832	0.0450654
NOX4	0.498327	0.0156503
FGF18	0.499079	0.00344244
PYGL	0.499476	0.00220811
SKA1	0.499581	0.00226465
SH2D6	0.49962	0.00609947
ZDHHC11B	0.499814	0.00443086
CTD-2368P22.1	0.499968	1.99648e-05
TTLL6	0.50079	0.000344573
CD52	0.500847	0.0080918
RP11-350E12.5	0.50148	0.0388747
PYHIN1	0.502171	0.0257646
AC005546.2	0.502389	0.0413925
PLSCR1	0.502404	0.000164768
FAM111B	0.502601	0.0147303
GZMK	0.502699	0.0235448
RAG1	0.502945	0.0126228
FANCA	0.503154	0.000111936
NVL	0.50322	1.76601e-06
MGAT5B	0.503467	0.0384749
LAT	0.503849	0.00260187
LA16c-390E6.4	0.50393	0.00930114
MIR3176	0.504111	0.0382455
SPINK2	0.504216	0.0497656
ITIH2	0.504331	0.0105667
IL22RA1	0.504588	0.0100588
AF213884.2	0.504732	0.0140183
RNU6-1223P	0.504737	0.0241586
RP11-1094M14.5	0.504883	0.0389368
AC069294.1	0.504998	0.0102411
ENPP7P7	0.505071	0.0390208
LILRB4	0.505229	0.000703717
GAS2L3	0.505248	0.000243942
AL022341.3	0.505433	0.00344244
LRRC7	0.505769	0.0490918
DFNB31	0.505862	6.10904e-07
MIR3677	0.505965	0.0109134
NHLH1	0.506405	0.00336782
AC006129.2	0.507527	0.0213892
RP11-222K16.2	0.507582	0.0131292
CDON	0.507655	0.000339866
PLSCR2	0.507918	0.0448321
IRF4	0.508228	0.0431846
RACGAP1	0.508381	2.50805e-06
CENPK	0.508633	0.000615783
TRIM58	0.508827	0.0279047
CTD-2540F13.2	0.509078	0.00219603
MROH6	0.509695	0.000701723
LA16c-380H5.1	0.510734	0.0420345
RP5-907C10.3	0.510871	0.00522599
RP11-379K17.4	0.510875	0.0153558
CIT	0.510978	8.14333e-05
LINC00173	0.510991	0.0338264
MS4A10	0.51132	0.025119
RP11-175D17.3	0.511511	0.024037
SP140	0.511699	0.0153876
RP11-735A19.3	0.511706	0.0410887
PTPN7	0.511825	0.00328536
RP11-739B23.1	0.511859	0.0335167
FRRS1L	0.511937	0.0157631
PLEKHF2	0.512351	4.45373e-08
AC010642.2	0.512394	0.0432191
GREM1	0.512591	0.0411678
GPR176	0.512746	0.00310148
SYK	0.513175	5.09701e-05
TMC8	0.513246	0.00225706
CDCA3	0.513421	0.000618191
RP4-800G7.2	0.513737	0.000608546
CD37	0.514061	0.0023724
APLNR	0.514147	0.0111649
FOXP3	0.515156	3.76449e-05
SDS	0.515176	0.00583467
GDF11	0.515316	0.0217381
KCNK9	0.515406	0.028521
CTD-2270P14.5	0.515537	0.0015947
PRR11	0.515668	0.000494422
ZNF467	0.516556	0.000658992
RP11-485G7.5	0.516579	0.0198684
TMPRSS13	0.516782	0.00805427
HIST1H2AM	0.517942	0.00923447
TRGV3	0.518014	0.0392532
MIR600HG	0.5182	9.59706e-05
PCED1B	0.518486	0.00046318
PARP9	0.518564	5.36283e-07
RP5-827C21.2	0.518657	0.0345603
TK1	0.519559	0.00080213
AMIGO2	0.519577	0.00175349
RP13-923O23.6	0.52048	0.0355892
LINC01341	0.520611	0.024037
DNMT3B	0.52114	0.000198599
KIF11	0.521179	0.000151136
HIF1A-AS2	0.521939	0.0332315
ZWINT	0.522499	8.59323e-05
S100A10	0.522813	0.00201435
SOWAHD	0.522895	0.000344111
RP11-733O18.1	0.523589	0.0112057
AP006621.9	0.523902	0.0128871
Z98750.1	0.523946	0.00484694
AUNIP	0.524347	2.64788e-06
RP11-649A18.4	0.524614	0.0294983
BCRP3	0.525338	0.0241553
RP11-379B18.5	0.525343	0.00164634
RP11-253M7.4	0.525352	0.00462105
AC104820.2	0.526745	0.0459542
APOBEC3B	0.528283	0.000313059
GAL3ST2	0.52859	0.0477638
RENBP	0.528635	0.00276302
GSDMC	0.529279	0.0492537
OR56B4	0.529293	0.0170167
RP11-496I9.1	0.52971	0.0166895
CTD-2007H13.3	0.53045	0.000329265
OXTR	0.530908	0.00058241
PCDHGB3	0.530924	0.0232355
COL9A3	0.530947	0.00647626
APOBEC3H	0.53099	0.00320796
SLC6A20	0.531067	0.0406778
CKS2	0.531339	2.13509e-05
RP11-629O1.2	0.531368	0.00882413
FANCB	0.5324	2.79942e-06
ERO1LB	0.532578	7.03697e-05
CTC-303L1.2	0.532985	0.0109393
FAM171B	0.53322	0.00472023
RP11-146F11.5	0.533777	0.00179671
LA16c-380A1.2	0.533779	0.00972442
LINC00111	0.533806	0.0400474
CPNE9	0.534315	0.0199106
MIR559	0.534387	0.0247566
IGFL4	0.534546	0.0150965
LILRA4	0.535055	0.0153402
RP1-168L15.5	0.535131	0.000859268
LRRN1	0.535463	0.0417957
CTBP2P7	0.535613	0.0178924
RP5-1028K7.2	0.535677	0.0477491
C3orf67	0.535724	0.0005622
RP11-146F11.4	0.536143	0.0306332
CD6	0.536237	0.00391155
LOC440461	0.536366	0.0125224
OLR1	0.53676	0.00484866
E2F7	0.536873	0.00647059
CARD11	0.537964	0.00133519
MYH15	0.538037	0.014202
RP13-714J12.1	0.53812	0.0382441
TRAV8-6	0.53869	0.0295419
CDKN2B-AS1	0.538825	0.000205055
CTD-2095E4.5	0.539303	0.00038535
RP11-304L19.3	0.53986	0.000443188
COL1A1	0.539934	0.00155373
MEGF10	0.539983	0.00336782
RP11-389O22.1	0.540036	0.0295858
RP11-460N20.7	0.54104	0.00706664
BCHE	0.542003	0.0306979
RP3-426I6.2	0.542159	0.0035939
CCDC177	0.542321	0.0264685
SMC1B	0.542982	0.00130444
LINC01268	0.543519	0.000316109
AC009495.4	0.543805	0.000349268
RP11-29H23.4	0.544099	0.00894597
RP11-276E15.4	0.544198	0.0107314
ERICH5	0.5442	0.0226032
TBC1D10C	0.544396	0.000651912
HLA-DQB2	0.544508	0.008738
ZNF367	0.545774	3.25524e-05
LINC01354	0.546012	0.000456928
AC064850.4	0.546083	0.0135193
HELZ2	0.546194	1.20863e-07
RP11-302L19.3	0.546209	0.0195923
AC013460.1	0.546899	0.0442659
RP11-597D13.7	0.547209	0.00695217
RP11-150O12.6	0.547382	0.0295601
AC006369.2	0.547382	0.0360566
BSN-AS2	0.547584	0.00735962
LINC01270	0.547597	0.0080477
TRBV11-2	0.547607	0.0417957
RP11-649A18.5	0.547815	0.00154586
GLO1	0.548093	9.50777e-06
C11orf88	0.548245	0.0131497
LL09NC01-139C3.1	0.548548	0.000696321
ADD2	0.549053	0.0360579
UBASH3A	0.549403	0.00656643
PILRB	0.549655	0.00631335
YEATS2-AS1	0.550058	3.59095e-05
RP13-225O21.2	0.550897	0.00477062
MMP24	0.551075	4.73975e-06
RN7SL481P	0.551149	0.0335414
SYCP2	0.551374	0.000101357
TRAV29DV5	0.551418	0.0393146
TRAV2	0.551514	0.0445097
FCHO1	0.551684	0.00061034
USP30-AS1	0.551714	0.00847929
MYCBPAP	0.551785	9.07648e-05
RP4-742C19.12	0.551985	0.0358072
RDH10	0.552466	0.000339866
CD80	0.552638	0.0104816
FAM64A	0.553055	0.0017646
TNRC6C-AS1	0.553133	9.5754e-07
RP11-564D11.3	0.553643	0.000275089
RP11-247A12.1	0.554025	0.041812
RP5-1007H16.1	0.554512	0.014458
RP11-172H24.4	0.554627	0.000573467
NCEH1	0.554711	0.000133022
AC064836.3	0.554797	0.0183989
RP11-285E23.2	0.554968	0.00258321
TRBV6-1	0.555086	0.0349128
NLRC5	0.555129	0.00012863
RP11-480D4.7	0.555916	0.0475513
RP11-341N2.1	0.556272	0.00341481
RFPL1S	0.556318	0.0288014
TRBV19	0.55647	0.0156903
QRSL1P3	0.556477	0.0392006
SPRY4	0.55709	0.00196476
RP13-580F15.2	0.557098	0.0201592
AP001187.9	0.557418	0.00954207
FCGR3A	0.558354	9.74217e-05
RP11-435I10.3	0.558476	0.0111581
RP11-141C7.3	0.558518	0.00561984
IL2RA	0.558533	0.00528351
RP13-349O20.2	0.559443	0.00376292
RASAL1	0.559881	0.0202088
PCDHGB2	0.560491	0.0191653
ENTHD1	0.56054	0.0443498
RP11-511H23.2	0.560709	2.30201e-05
HIST1H2AD	0.561153	0.00137212
MMP11	0.562097	0.004503
GBP5	0.562197	0.0101955
CDC6	0.563284	6.58194e-05
RP11-351I24.1	0.563286	0.00020009
RP11-195C7.1	0.563295	2.28823e-05
DTL	0.563526	0.000613931
SLC16A1-AS1	0.563632	0.000276157
RP11-74E22.8	0.563891	0.0154602
CTA-384D8.35	0.564608	0.0126505
CCNA2	0.564816	0.000213557
CENPU	0.565151	0.000144149
TMEM163	0.565245	0.00120015
RP11-98G7.1	0.565393	0.00127571
HIST3H2BB	0.565395	0.00249685
ANGPTL2	0.565829	0.000135308
GDF3	0.56623	0.0179717
C17orf53	0.566232	1.16043e-06
RP11-32B5.1	0.566348	0.0444332
RP11-579D7.8	0.566474	0.0104353
DDX58	0.566817	2.43841e-07
BTLA	0.566886	0.0233436
RP11-353N14.2	0.567104	0.00259625
PARP15	0.567417	0.0141364
RP11-216N14.7	0.567547	0.0215303
LAMA3	0.567816	0.00380916
EFNA3	0.567904	0.00172698
LDHAP3	0.567944	0.00316742
LLNLR-304A6.1	0.567967	0.00529589
NCAPG	0.568044	0.00228348
GINS4	0.568487	6.27112e-05
RP1-34B20.4	0.56876	0.0208022
AQPEP	0.568902	0.00191605
TACC3	0.569091	3.99021e-05
JAG1	0.569339	0.0002495
SIT1	0.569391	0.00612206
SFRP4	0.569789	0.0103256
DGCR5	0.569908	0.00907192
EPHX4	0.570862	0.00093725
C9orf106	0.571158	0.00884479
RIPPLY3	0.571361	0.0005622
TRBV7-9	0.571435	0.017544
PCDHGA1	0.571701	0.00244945
ATP6V1C2	0.571987	0.00179849
SH2D1A	0.572415	0.0402319
RP11-467P9.1	0.572564	0.0010503
PCDHGA2	0.572674	0.0158827
TRAV12-3	0.573117	0.0237314
CSRP2	0.573847	0.00105916
LINC00607	0.573908	0.00141631
DIAPH3	0.574	0.000379652
PP14571	0.574835	0.00225289
CDCA8	0.575145	2.83966e-06
TRAV3	0.575828	0.0150332
CD70	0.576033	0.0108085
HS6ST3	0.576614	0.0354898
TRBV3-1	0.576634	0.017599
SELL	0.577079	0.0100554
MDS2	0.577097	0.0369406
AZU1	0.577138	0.00763222
RP11-715J22.4	0.577168	7.93525e-05
TRAV41	0.577227	0.0497842
AC005329.7	0.577647	0.00227215
RP11-145P16.2	0.578269	0.0414056
AMHR2	0.578281	0.00284023
TRBV7-6	0.578365	0.0326395
AC138969.4	0.578481	0.000365575
ITGBL1	0.578784	0.0125752
RP11-347I19.7	0.578851	0.000686047
GPC2	0.579019	0.000614637
RP11-188D8.1	0.579071	0.00061034
PPAPDC1A	0.579256	0.0195923
RP13-46H24.1	0.579407	0.0138297
LARP1P1	0.580077	0.0399557
RP11-408O19.5	0.580131	0.0268456
CTD-2510F5.4	0.580311	0.00198758
AHRR	0.580539	3.54502e-05
KLHDC7B	0.580608	0.0123502
BRI3BPP1	0.58113	0.0311707
TRIP13	0.581329	1.54082e-05
HAGLR	0.582395	0.0331372
KRT86	0.582455	0.00410205
SIRPG	0.583131	0.00771911
RP1-151B14.6	0.583509	0.0204966
SPC24	0.583639	0.000753078
LINC00235	0.583858	6.40344e-06
RP11-488L18.8	0.584201	0.0246381
ZNF726	0.584794	1.17674e-06
LAMP5	0.585144	0.0286903
RP11-506M12.1	0.585437	7.57048e-05
STC2	0.586003	0.000915954
C19orf26	0.586129	0.00187131
TRAV21	0.586263	0.0181773
RP11-384L8.1	0.587124	0.00171183
GRK1	0.587642	0.0239852
HNRNPA1P73	0.58786	0.0425168
IL27	0.588188	0.0105885
AP006285.2	0.588627	0.014427
FAM72C	0.588713	0.0183073
TRAV16	0.588722	0.0218746
RP4-621N11.2	0.58896	0.0497842
RP11-770G2.2	0.589023	0.0489716
CST6	0.589246	0.0494871
PTH2R	0.589612	0.0348025
BUB1B	0.589984	6.88382e-05
ICOS	0.59016	0.0220488
PKD1P5	0.590386	0.00991691
RP11-932O9.10	0.591297	0.00445763
RP11-7F18.2	0.591577	1.91279e-06
AC018892.9	0.591843	0.0106999
RP11-3P17.4	0.591994	0.0170495
SIGLEC1	0.592845	0.000608546
LRRC4C	0.59288	0.00746461
TLL2	0.593351	0.000246763
LA16c-325D7.1	0.593702	0.000242387
KRT89P	0.593772	0.0477047
DSG1-AS1	0.594638	0.0236604
CA13	0.59513	0.00197444
RP11-133K1.9	0.595247	0.0483435
TRBV6-6	0.595335	0.022781
RNU4-52P	0.595401	0.0223947
KHDRBS3	0.595441	0.00660975
EEF1DP3	0.596506	0.00677049
CR1L	0.596734	0.0222309
DCLK3	0.59695	0.0158827
CABYR	0.597586	5.97824e-06
SPP1	0.59844	0.00446649
TRAV9-2	0.598465	0.0301759
IKZF3	0.598537	0.00167921
C1orf111	0.598759	0.0278278
POSTN	0.599149	0.000448503
FTH1P22	0.59919	0.00579381
RP11-141C7.4	0.59972	0.00503252
LHB	0.599923	0.0136421
TRBV20-1	0.600053	0.00631335
AL713999.1	0.600182	0.0347931
RP11-480C22.1	0.600252	0.0128517
CCDC78	0.600321	0.0182376
SHISA2	0.600364	0.0233574
MCF2L2	0.60038	0.000373483
MIR4728	0.60124	0.0459784
RP11-439A17.9	0.60159	0.0102823
RP11-861E21.1	0.601654	0.0204719
PMAIP1	0.601706	0.000105182
OVOL1	0.602143	4.46238e-05
RP11-271M24.2	0.602608	0.004503
TFR2	0.602749	0.000105733
CASC5	0.602813	0.000408645
CXCL11	0.60298	0.0102413
SPAG17	0.603481	0.028372
OR13J1	0.604168	0.0322434
SNX19P3	0.604262	0.0346511
MIR4258	0.604336	0.0200381
TRBJ2-7	0.604573	0.0357008
AL133493.2	0.60505	0.0330764
FAM129C	0.605055	0.00428238
GPR137C	0.605486	2.43751e-05
RP11-54O7.10	0.60635	0.0266712
TRAV8-3	0.606575	0.0132248
BRIP1	0.607442	6.6715e-06
FAM110B	0.608145	0.000818509
TMPRSS4	0.608602	0.0423098
FXYD7	0.609072	0.00619122
PTGR1	0.609493	2.74393e-05
TNFSF11	0.610638	0.0328472
GPR88	0.611125	0.0230581
ESM1	0.612158	0.044678
CPB2	0.612239	0.0247529
TRBV5-1	0.612306	0.00867353
AC024361.1	0.612349	0.0496256
TRAV24	0.612426	0.0357008
LINC00856	0.612755	0.00769849
LAMP3	0.612945	0.00780879
RP11-1399P15.1	0.613293	0.0435438
TIGIT	0.613672	0.00764684
LINC00618	0.614344	0.0147754
RP11-386B13.4	0.615125	0.0131753
RP13-991F5.2	0.615457	0.00320796
RP11-711D18.2	0.615831	0.028024
UBE2T	0.615836	2.01622e-06
RP11-261C10.7	0.615864	0.0401405
CRIP2	0.616059	0.00012459
VSIG1	0.616116	0.00304353
OVOL1-AS1	0.617254	0.0267343
PARPBP	0.617254	1.84247e-06
SCRT1	0.618009	0.00539398
RP11-384O8.1	0.618077	0.02084
INHBA	0.618257	0.00253161
RP11-685M7.5	0.618903	0.0243884
IGLV1-51	0.61904	0.0396479
SGK2	0.619289	0.013001
IDO1	0.61941	0.00407312
PTTG1	0.619415	0.000296875
TNFRSF13C	0.619873	0.00668117
RP11-651L5.2	0.619913	0.0368086
FOXM1	0.620288	4.82668e-05
KIAA1024	0.621059	3.54502e-05
LINC00176	0.621145	0.000206486
AURKA	0.621493	2.25531e-06
FAM72A	0.621726	1.24271e-05
PLA2G2D	0.621822	0.0489724
LINC00867	0.622182	0.0186035
SPINK5	0.62319	0.0207748
RP11-390F4.10	0.623194	0.0159545
RP11-1299A16.3	0.623601	0.00336782
SLC35F3	0.623615	0.000123834
RP11-262H14.5	0.623781	0.0031886
SKA3	0.624528	0.00011225
SLC4A10	0.624926	0.0359702
AC104986.1	0.625411	0.00939412
RP11-173M1.4	0.626187	0.000843392
RAD54L	0.626334	0.000155031
TRBV10-3	0.626882	0.0236328
CTB-113P19.4	0.626915	0.0356567
MATN4	0.627294	0.0248065
XKR9	0.627365	0.00162923
MND1	0.627436	0.000118459
VIM-AS1	0.628789	0.000236251
CREG2	0.62889	0.00463308
FAM155A	0.629577	0.00769665
AL358815.1	0.629778	0.0394931
RP11-478C6.5	0.629873	0.0307034
RP11-1334A24.6	0.630194	0.000181436
AMTN	0.630311	0.0285749
HES5	0.630458	0.0163492
SCN9A	0.63073	0.00185423
A3GALT2	0.630859	0.0153312
RP11-613F22.6	0.630941	0.0285867
C2orf91	0.631098	0.0192539
AURKB	0.631442	0.000667059
CCR8	0.63214	0.0174962
ZNF92P3	0.632257	0.00179304
CBX2	0.632279	0.000796518
TRAV13-1	0.632729	0.00961601
RP11-45M22.5	0.632802	0.0164495
CXCR3	0.633151	0.000886803
SLC22A11	0.633436	0.00570353
ANKRD29	0.633535	0.00191605
CDK1	0.633662	0.000342716
AP006216.10	0.633761	0.0250743
PRSS51	0.634154	0.0201522
RP11-116O18.1	0.634912	0.00484694
NXPE1	0.63607	0.0334534
GRIN3B	0.636467	0.0171932
RP11-365O16.3	0.637119	0.000610277
CTD-3010D24.3	0.637259	0.033822
RP11-146E23.2	0.63731	0.025908
TRBJ2-3	0.637558	0.0338962
RP11-326C3.16	0.637771	0.000482537
HMMR	0.638211	0.000316109
KIR2DL4	0.638367	0.00590062
PTGFR	0.638371	0.0477491
LPPR4	0.638735	0.000974986
NKAIN1	0.638834	0.0404749
NTN3	0.63885	0.00380002
KIF23	0.639289	8.45749e-06
COMP	0.63949	0.0204762
RP11-172C16.4	0.640377	0.0368816
YWHAZP6	0.640405	1.06494e-05
RP5-1171I10.5	0.640829	0.015096
STAT1	0.641243	2.43841e-07
RP11-26J3.1	0.642019	0.00756872
RP5-901A4.1	0.642388	9.90067e-05
[truncated: 792 more rows]

## Sheet: Suppl Table 3
Supplementary Table 3. DEGs in pN1 vs. pN0 groups using the GSE220095 dataset.
Gene name	Log2 FC	p-adjusted values
IGHG3	2.87088	0.00737444
GRM7	2.77823	6.63621e-06
ENSG00000288030	2.60612	0.00396908
CXCR2P1	2.49021	0.00891279
SCHLAP1	2.394	0.0121505
SYT4	2.31894	0.0231035
CEACAM22P	2.08228	0.0151716
CCNI2	2.04861	0.000191846
SLPI	2.04374	0.00396908
CXCL9	2.00755	0.00168336
SPP1	1.99513	0.0121505
SLC24A2	1.90032	0.00690408
SCG2	1.8166	0.000759632
IGLC2	1.77299	0.0200376
ESM1	1.76283	0.00801391
SDS	1.74443	0.0156682
GOLGA7B	1.72426	0.000191846
CXCL11	1.66361	0.0370981
ISG15	1.66273	0.00104344
GSTA1	1.65203	0.0393105
SSTR1	1.64655	0.00519939
CXCL10	1.6332	0.023845
IL1RAPL1	1.6144	0.0171209
HTR1F	1.55904	0.000949465
APOC1	1.54506	0.0146085
PDIA2	1.54081	0.0386112
FNDC1	1.52929	0.0139736
MMP2-AS1	1.52841	0.0244112
ZNF683	1.50883	0.0125418
ENSG00000287900	1.49845	0.0289862
ENSG00000247765	1.47371	0.0171209
KCNJ3	1.45592	0.023845
XLOC_016951	1.41354	0.0388129
VWA5B2	1.394	0.0102569
INHBA	1.38788	0.000168221
RFPL1	1.38777	0.0359569
ENSG00000270190	1.37968	0.0189637
IL12RB2	1.35812	0.0121505
PELATON	1.34987	0.0441796
COL9A2	1.3398	0.0326197
NTM	1.33959	0.0034292
ENSG00000259807	1.32529	0.00607277
CRTAM	1.32414	0.0230617
CLEC5A	1.31695	0.0438767
FCGR3A	1.30454	8.33226e-05
PAX8	1.30278	0.0337827
LYZ	1.27856	0.0121628
GBP5	1.26821	0.00287821
MYBL2	1.23345	0.0289862
GNGT2	1.23254	0.0370981
LINC02939	1.22183	0.0146085
CERS1	1.2057	0.032017
THBS2	1.20425	0.000943492
HS3ST2	1.20322	0.0402428
C2CD4C	1.16729	0.0438767
SLC11A1	1.16192	0.00223645
SLAMF7	1.15799	0.0129065
CA4	1.15624	0.0370981
IL21R	1.12108	0.0415001
TLR8	1.11762	0.0121505
FCRL6	1.11654	0.0266396
CENPM	1.1162	0.032017
FPR3	1.11321	0.00607277
CD300LF	1.10692	0.0256835
RAB39A	1.10058	0.0298962
ITGBL1	1.09927	0.0231035
ADGRB1	1.09332	0.00607277
FAM110B	1.09018	0.000168221
ENSG00000277117	1.09007	0.023845
VCAN	1.08487	0.011675
ADRA2A	1.08182	0.000168221
C1QC	1.07996	0.000550644
GNLY	1.07645	0.0206023
SLAMF8	1.07581	0.0121505
ADAM12	1.06901	0.00813092
P2RY6	1.06886	0.0145601
NRIP3	1.06608	0.0181315
SPOCK2	1.0617	0.00104344
CBX2	1.05856	0.00765541
ENSG00000279752	1.04589	0.0220395
THSD7A	1.04077	0.0121505
RGS16	1.03507	0.0442721
ADAMTS14	1.03234	0.0231035
CXCR6	1.03151	0.040375
PTTG1	1.0259	0.0370981
STX11	1.02573	0.020268
C1QA	1.0165	0.00361404
CD244	1.01609	0.0350587
EPSTI1	1.01003	0.00519939
KCNA3	1.00832	0.0150926
RND1	1.00685	0.0403108
STAT1	1.0037	8.37062e-07
PTAFR	1.00362	0.000168221
GRIN1	0.996673	0.0412453
C1QB	0.993558	0.00519939
FAP	0.992568	0.023874
CRIP1	0.987363	0.0370981
THRAP3P3	0.975049	0.032017
LBX2-AS1	0.97382	0.035164
TASL	0.968819	0.0370981
NOX4	0.963894	0.0443909
IGSF6	0.963597	0.00435531
APLNR	0.963172	0.0416927
SPI1	0.955822	0.00843892
ENSG00000271590	0.949995	0.0194321
C3orf36	0.949298	0.048985
FOXS1	0.947962	0.0231035
RIPOR2	0.943567	0.00843892
LBH	0.940957	0.00843892
LPL	0.919113	0.048543
CYTOR	0.910272	0.00316353
LAPTM5	0.905531	0.00607277
ADAMTS1	0.904957	0.0260432
CD84	0.902967	0.00311664
IL2RB	0.896594	0.0224517
MIR4435-2HG	0.895897	0.00155452
SASH3	0.894887	0.0237787
GBP4	0.888178	0.000228489
FCER1G	0.887996	0.0269294
LCK	0.886301	0.0292999
TSPAN32	0.885333	0.023845
FGFRL1	0.883881	0.0370981
MDK	0.882196	0.000399997
TYROBP	0.881831	0.0198702
BGN	0.880237	0.00138488
FCGR2A	0.87494	0.0171243
GDF11	0.874615	0.00435531
MSR1	0.873022	0.0157561
COL1A1	0.861575	0.000399997
MIR3667HG	0.859163	0.0202273
CCR1	0.858895	0.0267434
TAFA5	0.856896	0.0121505
ITGB7	0.851791	0.0302142
THEMIS2	0.851759	0.0172878
LINC01094	0.849893	0.0371684
CD8A	0.844685	0.0208622
PTPN22	0.842302	0.0401915
IGFBP3	0.841424	0.0177503
SULF1	0.840689	0.00352206
ITGB2	0.835985	0.0121505
CTSS	0.831656	0.0177503
STC1	0.831381	0.0352731
SLC7A7	0.828381	0.0150926
HCK	0.825315	0.011675
ITGAL	0.82281	0.0298156
CD14	0.822055	0.0231035
COL8A1	0.819982	0.00682985
ENSG00000287502	0.814941	0.0326067
PIM2	0.81463	0.0231035
HAVCR2	0.813842	0.0249766
MYO7A	0.81368	0.0266396
BRCA2	0.812033	0.000777702
OAS3	0.810958	0.00435531
NLRC5	0.809337	0.00332992
MSC	0.807894	0.0479645
CYBB	0.80427	0.00779722
IFIT3	0.802197	0.0228027
CD74	0.800087	0.0102774
THY1	0.798422	0.00890235
FMNL1	0.797336	0.00973644
PLEK	0.7912	0.0374581
CD4	0.789123	0.0286541
ICAM1	0.784871	0.0174084
ITGAX	0.783726	0.0193322
FN1	0.781267	0.0168457
C3AR1	0.779714	0.0384215
FGR	0.77879	0.0177503
SPRY4	0.772492	0.0231035
UCP2	0.771768	0.0121628
ITGA4	0.769699	0.012689
TYMP	0.76966	0.0412318
TMEM200A	0.766764	0.0430496
AIDA	0.765694	0.000663722
PTPRC	0.762591	0.0266396
ARHGAP9	0.760164	0.0430496
PIK3R5	0.757269	0.035164
TMEM132A	0.75404	0.0203846
CSDC2	0.753152	0.023845
SPARC	0.752157	0.00155452
ITGA11	0.750842	0.00396908
CPVL	0.747604	0.0492927
CCND2	0.745291	0.00191251
IL10RA	0.740307	0.0220395
ALDH3B1	0.739694	0.0181315
SLC6A6	0.737611	0.00311664
CYSLTR2	0.735552	0.0370981
VAV1	0.73305	0.0352731
SLC39A13-AS1	0.731836	0.0285703
GMNN	0.728625	0.0249766
OAS1	0.727817	0.0479645
GPR68	0.724052	0.0139736
GBP1	0.722135	0.0165536
SPN	0.720312	0.040058
FYB1	0.720176	0.0270831
DOCK2	0.720057	0.0376741
TMEM119	0.719251	0.00262145
CSF1R	0.716595	0.00396908
TIMP1	0.715761	0.0165536
TFEC	0.715259	0.0455067
CMPK2	0.715143	0.0333549
AOAH	0.714085	0.0437318
LINC01232	0.712808	0.0448425
CD163	0.711296	0.0476267
FGD2	0.709071	0.0370981
THBD	0.708754	0.0447549
TOR4A	0.708354	0.00907514
SPSB1	0.704041	0.00191251
TPPP	0.703416	0.017773
HECW2	0.702214	0.023845
LAMB1	0.699714	0.0184003
NRROS	0.693954	0.0249766
COL3A1	0.68937	0.0014665
LZTS1	0.688793	0.00813092
ADAP2	0.687623	0.000943492
CYBA	0.683712	0.0298962
CLEC7A	0.679989	0.0301621
DOCK10	0.67903	0.0313926
B2M	0.677059	0.0269294
ADAMTS2	0.676544	0.00607277
MYO1F	0.67585	0.0370981
BTN3A2	0.675004	0.00407247
LTBP2	0.673012	0.0102774
CDKN2B	0.672271	0.0368528
SEMA5A	0.671934	0.0145601
TGFBI	0.67109	0.0121505
LRRC32	0.667639	0.00607277
COL8A2	0.6665	0.0220395
APOL1	0.664672	0.0129238
PLAU	0.66381	0.0418601
FERMT3	0.663711	0.0197205
LOXL4	0.65996	0.00390795
ARHGAP25	0.658824	0.0136033
MPEG1	0.657656	0.0289862
OLFML2B	0.655642	0.0326197
NPL	0.654464	0.0199786
AEBP1	0.651412	0.0121628
FJX1	0.650394	0.0370981
TRPM2	0.649261	0.0309584
PIK3CG	0.645753	0.0220395
AMIGO2	0.645501	0.0430496
ABI3	0.642476	0.0305215
SLC16A3	0.639197	0.0418601
GBP2	0.638258	0.0214077
LCP2	0.63811	0.0337827
ANTXR1	0.636757	0.00852121
PLXNC1	0.634319	0.0124664
IRF1	0.630728	0.0296607
PTPRE	0.629711	0.00973644
CRACD	0.628535	0.0298156
ANGPTL2	0.62848	0.0162235
RASSF2	0.623841	0.0139736
MS4A6A	0.621579	0.0370981
KCNAB2	0.621467	0.0132918
SLA2	0.615599	0.0390161
PLVAP	0.611824	0.00843892
RHBDF2	0.611642	0.0223699
FRY	0.602986	0.00311664
COL1A2	0.602268	0.0119134
RAB31	0.600739	0.00843892
CTSZ	0.600398	0.000168221
FKBP10	0.600028	0.00779722
TNFRSF1B	0.599438	0.023845
FSCN1	0.597887	0.0430496
PRELID3A	0.595806	0.0267434
PLCG2	0.591748	0.0359678
PECAM1	0.591554	0.023845
RGS19	0.591097	0.0430496
FHL3	0.590878	0.0446323
C18orf15	0.589789	0.0416726
LOXL1	0.587304	0.00352206
NPAS2	-0.589111	0.00705499
EPHX2	-0.589795	0.00786556
CECR2	-0.590713	0.0279323
EIF4BP3	-0.596336	0.0469236
ARHGEF26-AS1	-0.597368	0.0412318
AKAP7	-0.599448	0.0231035
PLA2G4F	-0.600104	0.0408624
STYK1	-0.600296	0.0139736
TAOK3	-0.60136	0.00705499
CACNB4	-0.602195	0.0331986
CRACR2B	-0.607204	0.0435404
ENSG00000287906	-0.610284	0.0208622
SLC13A3	-0.611962	0.0393755
ENSG00000264596	-0.613433	0.0417348
ING2-DT	-0.624086	0.0394113
RPS6KC1	-0.629105	0.0440868
SLC1A1	-0.637946	0.0437318
PCCA-DT	-0.641267	0.0309584
OR7E7P	-0.647994	0.011864
COBL	-0.649195	0.00332992
ABAT	-0.651077	0.0139736
EEF1A1P22	-0.664302	0.0231035
FTCDNL1	-0.676738	0.0264138
ENSG00000273906	-0.677166	0.0368528
ADCY1	-0.689751	0.049326
STXBP5-AS1	-0.691544	0.0146085
NOL3	-0.701352	0.00519939
ENSG00000288585	-0.701751	0.0253616
TBL1Y	-0.708858	0.011675
EHHADH	-0.711603	0.0461386
SLC43A1	-0.713389	0.0193322
RPL13AP7	-0.720769	0.0130532
STXBP6	-0.721483	0.0401415
RPL17P18	-0.723608	0.0401415
TMEM121B	-0.735306	0.0391793
VLDLR-AS1	-0.737822	0.0296019
GTF2IP7	-0.742865	0.00813092
ZNRF3-IT1	-0.745201	0.0392438
NSUN7	-0.749457	0.000399997
TTC6	-0.755751	0.000759632
XLOC_158557	-0.76546	0.0359569
PART1	-0.768833	0.0202273
ENTREP1	-0.774943	0.0145601
PTPRN2	-0.776869	0.0285356
ESRRG	-0.779156	0.00394804
CCDC125	-0.806147	0.0226408
PCAT1	-0.831754	0.00932133
ENSG00000269680	-0.842613	0.011675
MAFTRR	-0.851291	0.0231035
ENSG00000280277	-0.852649	0.0481919
ENSG00000283982	-0.888118	0.0121505
MON1B	-0.890352	0.020589
ST6GALNAC1	-0.898949	0.0332343
LINC02343	-0.903715	0.0376741
ENSG00000272397	-0.9099	0.0202273
ENSG00000260337	-0.910002	0.0124611
PRNCR1	-0.918523	0.0121345
ENSG00000288009	-0.938467	0.0119134
SLC26A5	-0.94728	0.0194769
ENSG00000258414	-0.954378	0.00104344
LINC02767	-0.969758	0.0394113
ST8SIA6	-0.989909	0.0155031
AZGP1P1	-0.991538	0.00519939
SLC22A3	-1.00319	0.0227268
LINC00930	-1.02354	0.0116171
GNG4	-1.03037	0.00607277
ENSG00000230325	-1.03639	0.0401415
ENSG00000277103	-1.03685	0.0298156
EPS15-AS1	-1.04109	0.0374581
ABTB3	-1.05106	1.26071e-07
SH3RF2	-1.06789	0.00104344
ENSG00000213204	-1.10655	0.0231035
OR7C1	-1.10969	0.0429908
SYT10	-1.11364	0.0428284
C2orf72	-1.11943	0.0208622
XLOC_222230	-1.12487	0.0370981
LINC02724	-1.14514	0.034798
CNKSR2	-1.15775	0.0104804
FEV	-1.16339	0.0275884
ENSG00000273248	-1.17062	0.0455067
ENSG00000273733	-1.19583	0.0285408
EPHA6	-1.19792	0.0171243
MAP7D2	-1.20063	0.0162235
PDE11A	-1.23318	0.0173135
PABPC1L2A	-1.23503	0.0287497
RET	-1.24368	0.020589
RNF157	-1.26184	0.0103126
LINC02691	-1.26537	0.00433321
ENSG00000287401	-1.26983	0.0401915
SNX18P14	-1.2783	0.048543
ENSG00000253142	-1.27834	0.0177503
GCSAML	-1.28342	0.04516
CHRNA2	-1.28422	0.000402323
ENSG00000249684	-1.29295	0.0476392
MYBPC1	-1.29502	0.00269514
API5P2	-1.31235	0.0222125
ENSG00000265413	-1.31305	0.0182282
TTC36	-1.35862	0.0447549
OR51A7	-1.36081	0.0352731
ENSG00000261829	-1.37288	0.040058
ENSG00000257398	-1.39263	0.0427315
GABRQ	-1.42469	0.0244131
VGLL3	-1.44724	0.0289862
PHKA2-AS1	-1.45379	0.0162235
ANPEP	-1.4566	0.0218263
MMP26	-1.52799	0.0492927
MIR4300HG	-1.53645	0.020589
SNX18P4	-1.56754	0.0436606
ENSG00000286945	-1.59152	0.0337058
ENSG00000233760	-1.62275	0.0476267
LRRC9	-1.62658	0.0329092
NPR3	-1.64072	0.00407247
LINC00158	-1.66707	0.0477233
SOHLH2	-1.68938	0.0378724
TMEM132D	-1.7051	0.0139736
SPAG6	-1.73285	0.0130532
HBB	-1.77441	0.011675
USP6	-1.78772	0.0287246
MUC2	-1.79349	0.035164
SCIN	-1.81471	1.83867e-05
ANKRD20A8P	-1.8323	7.91497e-05
AKTIPP2	-1.91264	0.039638
HAUS1P2	-2.07707	0.0309584
TFF3	-2.17483	0.00483739
ENSG00000285751	-2.34336	0.0373083
DPYSL5	-2.34791	0.039883
ENSG00000229403	-2.45635	0.0177503
PAH	-2.47062	0.0231035
ENSG00000223930	-2.50368	0.000175538
NLRP13	-2.55661	0.00737444
OR2G6	-2.60396	0.0267434

## Sheet: Supp Table 4
Supplementary Table 4. Consistent DEGs in pN1 vs pN0 overlap in all the HTP, TCGA-PRAD, and GSE220095 datasets.
Gene name	Log2FC pN1 vs pN0 (HTP)	p-adj values pN1 vs pN0 (HTP)	Log2FC pN1 vs pN0 (TCGA)	p-adj values pN1 vs pN0 (TCGA)	Log2FC pN1 vs pN0 (GSE220095)	p-adj values pN1 vs pN0 (GSE220095)	Consistenly changing
CHRNA2	-1.16281	0.013223	-1.0172	0.00833701	-1.28422	0.000402323	Yes
NPR3	-1.60252	0.012756	-0.713564	0.0215272	-1.64072	0.00407247	Yes
VGLL3	-1.83959	0.013223	-1.04095	0.00443228	-1.44724	0.0289862	Yes
PAH	-3.2634	0.012756	-1.99066	0.00218382	-2.47062	0.0231035	Yes

## Sheet: Supp Table 5
Supplementary Table 5. Summary of the metrics used to evaluate the models across the study.
Figure	Varaible	Dataset	Model	AUC	Specificity	Sensitivity	Accuracy/LOOCV accuracy	P-value
Figure 4A	CHRNA2	HTP	Logistic regression	0.7789	0.8409	0.6136	0.7273	6.72e-06
Figure 4B	NPR3	HTP	Logistic regression	0.7025	0.4773	0.8636	0.6705	0.0009
Figure 4C	VGLL3	HTP	Logistic regression	0.6565	0.5227	0.8182	0.6705	0.0111
Figure 4D	PAH	HTP	Logistic regression	0.7655	0.6364	0.8409	0.7386	1.12e-05
Figure 4E	CHRNA2/NPR3/VGLL3/PAH	HTP	Logistic regression	0.8321	0.9545	0.5682	0.7966	1.54e-08
Figure 4F	CHRNA2	TCGA-PRAD	Logistic regression	0.7043	0.8301	0.5286	0.7749	9.04e-08
Figure 4G	NPR3	TCGA-PRAD	Logistic regression	0.5877	0.4904	0.6857	0.5262	0.0219
Figure 4H	VGLL3	TCGA-PRAD	Logistic regression	0.605	0.5128	0.6857	0.5445	0.006
Figure 4I	PAH	TCGA-PRAD	Logistic regression	0.5566	0.3013	0.8286	0.3979	0.1377
Figure 4J	CHRNA2/NPR3/VGLL3/PAH	TCGA-PRAD	Logistic regression	0.6975	0.7115	0.6143	0.8561	2.4e-07
Figure 4K	CHRNA2	GSE220095	Logistic regression	0.7954	0.7174	0.8235	0.729	7.33e-05
Figure 4L	NPR3	GSE220095	Logistic regression	0.7182	0.587	0.7647	0.6065	0.0034
Figure 4M	VGLL3	GSE220095	Logistic regression	0.6475	0.471	0.9412	0.5226	0.0479
Figure 4N	PAH	GSE220095	Logistic regression	0.6788	0.7609	0.5882	0.7419	0.0156
Figure 4O	CHRNA2/NPR3/VGLL3/PAH	GSE220095	Logistic regression	0.8312	0.6667	0.9412	0.9065	8.73e-06
Figure 6Q	miR-125a-3p	WTA	Logistic regression	0.7294	0.6591	0.7907	0.7241	0.0002
Figure 6R	miR-612	WTA	Logistic regression	0.6723	0.5	0.814	0.6552	0.0053
Figure 6S	miR-615-3p	WTA	Logistic regression	0.6823	0.75	0.6279	0.6897	0.0031
Figure 6T	miR-663b	WTA	Logistic regression	0.6649	0.4545	0.8372	0.6437	0.007
Figure 6U	miR-664a-5p	WTA	Logistic regression	0.6739	0.8864	0.4651	0.6782	0.0049
Figure 6V	miR-1291	WTA	Logistic regression	0.7067	0.7727	0.5581	0.6667	0.0008
Figure 6W	miR-3687	WTA	Logistic regression	0.6681	0.7727	0.5581	0.6667	0.0066
Figure 6X	miR-4417	WTA	Logistic regression	0.6469	0.7955	0.5116	0.6552	0.0179
Figure 7A	serum PSA levels	HTP	Logistic regression	0.6508	0.7045	0.5682	0.6364	0.015
Figure 7B	serum PSA levels	TCGA-PRAD	Logistic regression	0.5556	0.4127	0.4127	0.6921	0.1579
Figure 7C	serum PSA levels	GSE220095	Logistic regression	0.7428	0.7101	0.7059	0.7097	0.001
Figure 7D	GG	HTP	Logistic regression	0.6666	0.3864	0.8864	0.6364	0.0048
Figure 7E	GG	TCGA-PRAD	Logistic regression	0.7583	0.6346	0.8143	0.6675	2.68e-12
Figure 7F	GG	GSE220095	Logistic regression	0.7664	0.7246	0.7647	0.729	0.0001
Figure 7G	CHRNA2/NPR3/VGLL3/PAH/serum PSA levels	HTP	Logistic regression	0.8487	0.7955	0.75	0.8046	2.18e-09
Figure 7H	CHRNA2/NPR3/VGLL3/PAH/serum PSA levels	TCGA-PRAD	Logistic regression	0.715	0.7182	0.6667	0.8603	8.66e-08
Figure 7I	CHRNA2/NPR3/VGLL3/PAH/serum PSA levels	GSE220095	Logistic regression	0.8772	0.7319	1	0.9074	4.09e-07
Figure 7J	CHRNA2/NPR3/VGLL3/PAH/GG	HTP	Logistic regression	0.8223	0.8409	0.7045	0.796	4.58e-08
Figure 7K	CHRNA2/NPR3/VGLL3/PAH/GG	TCGA-PRAD	Logistic regression	0.7876	0.6218	0.8571	0.8682	5.33e-14
Figure 7L	CHRNA2/NPR3/VGLL3/PAH/GG	GSE220095	Logistic regression	0.8772	0.7681	0.9412	0.9079	4.09e-07
Figure 7M	miR-125a-3p/miR-612/miR-615-3p/miR-663b/miR-664a-5p/miR-1291/miR-3687/miR-4417	WTA	Logistic regression	0.8568	0.6364	0.9535	0.796	9.86e-10
Figure 7N	miR-125a-3p/miR-612/miR-615-3p/miR-663b/miR-664a-5p/miR-1291/miR-3687/miR-4417/serum PSA levels	WTA	Logistic regression	0.8626	0.8864	0.6977	0.7974	4.66e-10
Figure 7O	miR-125a-3p/miR-612/miR-615-3p/miR-663b/miR-664a-5p/miR-1291/miR-3687/miR-4417/GG	WTA	Logistic regression	0.8763	0.7955	0.814	0.8044	7.2e-11
Figure 7P	miR-663b/CHRNA2/PAH/serum PSA levels	HTP and WTA	Logistic regression	0.8658	0.9091	0.7209	0.8287	3.06e-10
Figure 7Q	miR-663b/CHRNA2/PAH/GG	HTP and WTA	Logistic regression	0.8689	0.8864	0.7442	0.824	2e-10

## Sheet: Suppl Table 6
Supplementary Table 6. Summary of the ROC cutoff for the DEG and DE miRs identified in primary tumors diagnosed as pN1.
Gene name	ROC_cutoff	High-group (N)	Low-group (N)
CHRNA2	74.5802	54	34
NPR3	890.589	27	61
PAH	13.0965	35	53
VGLL3	714.002	31	57
PAEP	9.12734	40	48
GP2	329.322	24	64
PLAT	322.502	45	43
JAG1	765.404	34	54
GLO1	6351.11	28	60
SEMA3F	691.665	43	45
NAT1	174.058	30	58
miR-125a-3p	36.4195	49	38
miR-663b	2764.86	60	27
miR-4417	6763.75	31	56
miR-3687	22152.6	34	53
miR-1291	1953.54	34	53
miR-615-3p	55.9789	38	49
miR-612	131.138	57	30
miR-664a-5p	2051.52	25	62

## Sheet: Suppl Table 7
Supplementary Table 7. DEGs in recurrent vs. non-recurrent groups from the HTP dataset.
Gene name	Log2 FC	p-adjusted values
CPS1	2.49325	0.00351755
POTEF	2.38982	0.0307415
PLAT	1.71014	0.00351755
PTPRT	1.70786	0.0112319
GP2	1.70509	0.00987937
SLPI	1.54386	0.0127439
CST2	1.51202	0.034235
HES6	1.26303	0.0126746
TOP2A	1.1955	0.00193218
H3C14_H3C15	1.19313	0.00255947
LBH	1.16819	0.00255947
EDARADD	1.1268	0.0153631
SS18L2	0.983083	0.0022094
H3_Family	0.864475	0.0171855
RASGRP3	0.862854	0.0304458
JAG1	0.829154	0.00851317
NUSAP1	0.828705	0.0126746
H3C2	0.805719	0.0140972
STMN1	0.789382	0.00193218
LPGAT1	0.664606	0.0198666
TYMS	0.651887	0.0126746
H4C1	0.61653	0.0223122
PAOX	-0.831235	0.0420823
ACAD8	-0.873227	0.0126746
GSTM3	-0.880966	0.0161022
CHRNA2	-1.0871	0.00987937
EHHADH	-1.09797	0.0126746
GNMT	-1.1627	0.0109108
ANO7	-1.18098	0.0136621
MYBPC1	-1.25729	0.0163971
OR51T1	-1.27151	0.0223122
NCAPD3	-1.29295	0.0127439
PRR4	-1.62671	0.00351755
NPR3	-1.75243	0.00193218
VGLL3	-1.89209	0.00630665

## Sheet: Suppl Table 8
Supplementary Table 8. DEGs in recurrent vs. non-recurrent groups from the TCGA-PRAD dataset.
Gene name	Log2 FC	p-adjusted values
RP11-315E17.1	1.98963	0.000124096
SLC22A10	1.96803	2.54137e-11
MIR137HG	1.9097	0.022696
RP11-206M11.7	1.73917	1.82002e-06
SCGB2A2	1.66191	0.0131134
RP11-53B5.1	1.48717	0.00206075
DSCAM-AS1	1.46227	0.0100109
NBEAP1	1.40708	0.00112165
ALB	1.39796	0.000454606
RP1-127D3.4	1.37897	3.66439e-05
RP11-730G20.1	1.31503	0.00048507
IGFL1	1.23087	0.00128505
RP11-380J14.1	1.19911	0.00479111
RP11-121G22.3	1.16972	0.0153585
AFP	1.15619	0.0133782
MIR5691	1.14567	0.0168783
WASIR1	1.13249	0.0257653
RP11-467L19.16	1.1195	0.0127925
LINC01096	1.11251	0.00470189
C11orf91	1.10963	0.00121328
C12orf79	1.10267	3.08017e-05
NKX3-2	1.09608	5.73051e-05
SLC22A25	1.09522	0.00911432
VSX2	1.07812	0.0336232
FADS6	1.04628	0.00224583
ASIC4	1.04607	1.66755e-06
RP11-212I21.2	1.04508	0.000156242
LINC00161	1.03169	0.0207044
LINC01397	1.02444	0.00224583
RP11-566K19.11	1.01954	0.020106
FGF19	1.01029	0.0449405
IGLV3-27	1.00023	0.0341755
RP11-521C10.1	0.99417	0.0366957
RP11-54O7.18	0.991098	0.00447322
LINC01342	0.990165	0.00143307
CALM1P2	0.987289	0.047742
LRRC15	0.98306	0.000576112
EPYC	0.974684	0.0167693
HSD3B1	0.968342	0.00468772
PPFIA2	0.964052	0.02226
SLC24A2	0.9639	0.0190085
RP1-274L7.4	0.958545	0.0343161
RP11-212D19.4	0.949949	0.0431127
AC020915.2	0.946086	0.0214475
KRT75	0.93174	0.0396921
DDC	0.91893	0.018986
CALML5	0.91698	0.0404664
AC064834.3	0.916249	0.0103481
SNORD3B-1	0.916039	0.0340834
SLC9A3	0.915773	0.00270957
IGHV3-21	0.910266	0.0171078
C19orf81	0.899865	0.0102147
RNU6-33P	0.899249	0.00288284
CA6	0.889576	0.0281639
RP11-1012E15.2	0.887367	0.000923777
RP11-148B18.4	0.883884	0.0167693
GS1-304P7.1	0.87531	0.0194277
FLJ16779	0.875023	0.00645599
IL27	0.852957	0.000345785
AC003005.2	0.852372	0.00140483
LRTM2	0.850628	0.0217229
IGLV7-43	0.849497	0.0394025
CTD-2342N23.3	0.84634	0.00118022
NMU	0.846047	0.00190039
NPC1L1	0.845092	5.19954e-05
SNORD15B	0.83477	0.00317074
RDM1	0.831433	0.0002157
DGCR9	0.815419	0.000410178
AC006460.2	0.813693	0.0183718
GS1-304P7.2	0.812087	0.0275569
RP11-417E7.2	0.811306	0.0407556
KCNK12	0.811182	0.00126276
RP11-855A2.5	0.806306	0.0375077
SSTR1	0.800481	0.0104991
AC135178.7	0.796903	0.0134351
C9orf92	0.786378	0.0407205
ESM1	0.782459	0.022752
GAS2L1P2	0.78049	0.0341755
RNU6-45P	0.779978	0.02226
SLX1B	0.774216	0.0170673
VN1R51P	0.772072	0.0417668
AC116614.1	0.770162	0.0245188
RP11-54O7.1	0.766864	0.0131102
RP5-894D12.4	0.761592	0.0103651
KRT8P41	0.75714	0.002059
COL11A1	0.755113	0.0449405
PRSS3	0.753797	0.0474081
RPS10-NUDT3	0.752181	0.002185
MIR6859-3	0.750401	0.0341755
PYY	0.743954	0.00288284
RP11-123K3.9	0.742388	0.0261731
NKAIN4	0.741912	0.00584758
CTD-2357A8.3	0.740381	0.0276152
SYNGR3	0.739984	0.0010488
RP5-1092A11.5	0.737155	0.0343122
C4BPB	0.73706	0.0287876
CTD-2105E13.16	0.733048	0.028723
MIR210	0.732189	0.0272345
TMEM74B	0.732141	0.00468772
HAO2	0.729478	0.00757332
RP1-202O8.2	0.727276	0.0419191
RPL31P28	0.725604	0.0358453
PTK6	0.725261	0.0056996
AC118754.4	0.720855	0.0356912
AP006285.2	0.71584	0.00604493
RP11-282I1.1	0.715636	0.0430654
FANCD2OS	0.714758	0.035476
TNFSF18	0.71291	0.00318398
RORB-AS1	0.711211	0.0316942
SC22CB-109E1.1	0.711179	0.016702
PLEKHD1	0.710796	0.00143307
RP11-1136G4.2	0.710263	0.0487776
MYBPC3	0.706676	0.023447
CREG2	0.702929	0.00335673
ARF4P2	0.702848	0.0425092
CTC-340A15.2	0.697777	0.0439155
MMP11	0.69572	0.000209716
C17orf99	0.695691	0.00359408
RP5-837M10.4	0.695349	0.00789212
KRTAP5-10	0.693228	0.0153722
BLOC1S5-TXNDC5	0.690368	0.0105307
HAGLROS	0.689634	0.029211
RP11-809N8.4	0.689629	0.0405447
ERICH6	0.688364	0.00106831
RP11-310P5.1	0.685843	0.0353807
RP11-93I21.3	0.685781	0.00206103
KRTAP1-5	0.685648	0.0203279
CPNE9	0.685082	0.00318203
LINC01540	0.683086	0.0154799
RP1-13D10.2	0.682631	0.0176143
KRTAP5-1	0.680281	0.0140587
ENTPD8	0.679443	0.0147926
RP11-245P10.6	0.678487	0.0226557
TMEM163	0.67695	0.000120342
AC008280.1	0.676495	0.0225836
CNTN5	0.675108	0.0376073
DBH	0.674812	0.0438476
LINC00173	0.674414	0.00910481
MIR210HG	0.674347	0.000452453
UBL4B	0.673094	0.0261731
STMN4	0.670242	0.0371161
CTD-2228K2.7	0.669256	0.000410178
ASB9P1	0.66901	0.0341773
B3GALT5	0.666882	0.0309199
KRTAP5-7	0.666102	0.0248306
RP11-834C11.5	0.66551	0.0264221
RP11-313F23.4	0.663476	0.0448587
SNORD83A	0.657516	0.0113216
OR13J1	0.656258	0.0405447
DGCR5	0.655918	0.00590387
VN2R17P	0.650906	0.00577474
SMCO2	0.650153	0.0216357
RP11-89F3.2	0.649289	0.00663019
RP11-834C11.8	0.649266	0.0395547
RP4-616B8.5	0.648994	0.00781928
IMPDH1P10	0.647508	0.0408194
RP11-94I2.4	0.643937	0.0106947
PDIA3P2	0.643457	0.048322
SNORD36C	0.64225	0.0117693
RPSAP1	0.639105	0.0303384
C2orf48	0.638437	0.0438245
LINC01198	0.638253	0.0365394
RP11-190A12.8	0.638189	0.0183718
RP11-366L20.2	0.636543	0.0243084
TM4SF19-TCTEX1D2	0.633972	0.0287004
GDF5	0.632319	0.02332
AC013460.1	0.629391	0.0408194
CTAGE4	0.628963	0.00911432
SIAH3	0.628599	0.0220181
SLC6A20	0.624667	0.0331343
RP11-686O6.1	0.623324	0.039349
FOXD4	0.621547	0.0090166
CITF22-92A6.2	0.620898	0.018071
DLGAP3	0.620558	0.000577705
GABRD	0.620089	0.0171078
RIT2	0.618986	0.0381573
SSPO	0.617934	0.00107414
AC018755.17	0.616545	0.040428
RP11-763B22.3	0.6159	0.029211
PROZ	0.613923	0.0131102
LINGO3	0.609169	0.00107414
RP13-20L14.1	0.60674	0.0131381
RP5-1142J19.2	0.606119	0.0328819
RP1-63G5.5	0.605879	0.0461855
C20orf203	0.602218	0.0068444
AC064836.3	0.601638	0.0240056
NANOS3	0.59896	0.00753909
CSPG5	0.596544	0.0016661
PRSS27	0.596208	0.000527177
MC1R	0.595925	0.000207202
CRYBA2	0.595895	0.0159698
TNFRSF18	0.594097	0.0086469
KCNK9	0.593448	0.02226
RP11-496I9.1	0.59307	0.0154068
CERS1	0.592769	0.0315038
CTHRC1	0.591343	0.00750879
RP11-317J10.2	0.591139	0.0216256
CTC-239J10.1	0.590447	0.0332533
FOXD4L1	0.588795	0.00447322
FAM57B	0.586662	0.0241377
NCAPH	0.586051	0.0028339
ADCYAP1R1	-0.588158	0.0341541
RP11-760D2.7	-0.590554	0.0461558
ATP1A2	-0.591022	0.0263223
SEMA3A	-0.592642	0.0107784
KRT8P37	-0.593457	0.0343122
AC002398.12	-0.59358	0.0469461
SYT6	-0.594317	0.0424787
MEGF10	-0.595246	0.00498668
P2RX2	-0.597107	0.0188654
EXTL1	-0.597161	0.0188094
RP11-133F8.2	-0.599477	0.0171704
MTRNR2L9	-0.6002	0.0343122
CACNG4	-0.600366	0.0390491
GUCY2C	-0.600554	0.00819083
CYP27A1	-0.601688	0.0194026
GRXCR2	-0.603379	0.0403408
TDRD12	-0.60374	0.0111948
RBFOX3	-0.603776	0.0384826
RP11-320M16.1	-0.605759	0.0292902
LINC01135	-0.608588	0.000752842
HPDL	-0.609962	0.0190479
ZBTB20	-0.613238	0.000150718
GPRC5D	-0.613397	0.0120596
CSMD3	-0.614553	0.0329343
LGI3	-0.615749	0.0157208
LPAL2	-0.61674	0.0079611
RPL29P11	-0.616951	0.00411845
RP5-857K21.11	-0.6202	0.043716
HCAR1	-0.620729	0.049554
JPH4	-0.621157	0.0157916
CTD-2135D7.5	-0.621402	0.022251
WI2-1896O14.1	-0.62305	0.0327326
SMTNL2	-0.624842	0.0490459
FAM91A3P	-0.625503	0.0399822
BMPER	-0.626271	0.0382645
CPA1	-0.627591	0.0461949
MYO16	-0.629764	0.00671678
RXRG	-0.631034	0.0372906
SALL1	-0.631152	0.0251689
SEC14L5	-0.63545	0.00268353
RP5-857K21.6	-0.636848	0.00851169
DLGAP1-AS5	-0.637562	0.0374278
TMEM35	-0.638426	0.0103481
RP11-757G1.6	-0.639117	0.0485276
SLC35F1	-0.63987	0.0160503
RPS23P1	-0.642097	0.00484591
RYR1	-0.642128	0.00511876
TMEM252	-0.642538	0.0334826
KIAA1210	-0.64524	0.046334
TRG-AS1	-0.646187	0.0439965
RP11-422N16.3	-0.647878	0.0120123
POTEF	-0.648522	0.0209832
SERPINA5	-0.651351	0.015147
EGF	-0.652081	0.00748217
RP13-88F20.1	-0.654628	0.0139338
ZNF727	-0.654884	0.0330564
UBXN10	-0.655202	0.00244805
TPTE2P3	-0.655273	0.00534263
RP11-13K12.1	-0.656579	0.0381165
SRL	-0.656765	0.0098534
PTN	-0.657233	0.013107
RP11-214O14.1	-0.661799	0.0489131
RP11-13K12.5	-0.662992	0.0362103
FREM2	-0.664186	0.00864662
MTND5P11	-0.665861	0.00615841
ADRA1D	-0.66927	0.0308398
RBFOX1	-0.671583	0.0408194
RGPD5	-0.671657	0.0492933
MTATP6P2	-0.671724	0.0140388
DRD5	-0.673587	0.0376073
LRP1B	-0.677115	0.0178912
MYOM2	-0.678166	0.00244805
PGM5-AS1	-0.679584	0.0405447
POTEKP	-0.679995	0.0408194
ATP5G2P4	-0.681763	0.0200309
AC073316.1	-0.682085	0.0222507
CCBE1	-0.682423	0.0160503
ASB4	-0.68926	0.039932
LRRC2	-0.690254	0.013107
FER1L6	-0.690924	0.0468614
CMYA5	-0.691147	0.00101771
ANKRD7	-0.692851	0.0449405
CHRM3	-0.695105	0.04444
IRS4	-0.695513	0.0248736
SARDH	-0.697905	0.013107
HNRNPA3P11	-0.698604	0.014213
NCAPD3	-0.698748	0.0129127
LRRC37A6P	-0.699659	0.00222779
ANXA13	-0.700174	0.0161988
SLC22A3	-0.700342	0.00617798
XKR4	-0.700623	0.0161469
RP11-352E6.2	-0.702896	0.0292948
ANGPTL7	-0.70358	0.0206791
PROKR1	-0.705503	0.0234442
TRIM31-AS1	-0.705988	0.0259974
TPM3P8	-0.706107	0.0332533
HSP90B3P	-0.711673	0.00475395
CTC-529L17.2	-0.714842	0.0296098
SYN3	-0.716033	0.00393682
SLC18A2	-0.716572	0.0251597
KY	-0.717568	0.020744
B3GALT2	-0.719769	0.000900087
UBXN10-AS1	-0.720722	0.0146155
LRRC18	-0.721918	0.014213
AC104297.1	-0.723277	0.0343161
GS1-259H13.2	-0.724551	0.00788796
PYGM	-0.729538	0.00417343
RP4-710M3.2	-0.732414	0.0242993
MT1L	-0.734506	0.00996058
RP11-475A13.1	-0.736052	0.0455328
CTD-2311B13.5	-0.737808	0.01252
MSMB	-0.738506	0.0236199
RP11-557J10.3	-0.739252	0.0112386
MYLK3	-0.741401	0.00112781
SLC7A4	-0.746198	0.0455328
HSP90AA6P	-0.746391	0.00411845
CSMD1	-0.74711	0.0407205
GPR116	-0.747268	0.0273465
RP11-442O1.3	-0.74898	0.0328049
CPNE6	-0.749912	0.0418797
AC011525.2	-0.750809	0.0476309
MYO18B	-0.751726	0.0271119
SYT10	-0.752431	0.0205937
SLC2A4	-0.754383	0.00100443
ZNF676	-0.754457	0.0160191
CCAT1	-0.759392	0.046065
GABRQ	-0.760407	0.0216256
AC010148.1	-0.760502	0.038997
VWA3B	-0.763722	0.0309436
CYP51A1P1	-0.764819	0.0289178
RP3-514P16.1	-0.764886	0.0376318
MCF2	-0.765078	0.00118022
CCL20	-0.768002	0.0163903
SPTB	-0.771341	0.0030675
SERBP1P6	-0.772742	0.000968732
BMX	-0.774584	0.00470189
LMOD3	-0.776737	0.00652556
WNT16	-0.777395	0.00407485
MUSK	-0.777753	0.0399009
ANKRD2	-0.780941	0.0255186
IRX6	-0.787251	0.0277098
CA14	-0.788127	0.000594152
CRABP1	-0.788245	0.0324439
SULT1C4	-0.789183	0.0062891
FRMPD4	-0.791579	0.0369047
SCARA5	-0.79244	0.0273992
LINC01558	-0.79245	0.0103481
RP11-357D18.1	-0.792732	0.0234689
SLC6A14	-0.793354	0.00748217
UBE2NL	-0.794133	0.0414613
MIR2276	-0.794953	0.0299439
CKMT2	-0.795202	5.73051e-05
MURC	-0.802168	0.00411845
RMDN2-AS1	-0.803194	0.00886823
MYOZ3	-0.804033	0.000981953
C2CD4A	-0.807017	0.0239229
MT1H	-0.808073	0.00335704
TRBV26OR9-2	-0.808691	0.0164306
MT-TT	-0.809321	0.0459697
RPL3L	-0.810133	0.00575609
LA16c-444G7.2	-0.812945	0.0484334
TFPI	-0.813358	0.000384602
GLB1L3	-0.81365	0.00736065
RP11-2N1.2	-0.815242	0.0459049
HS3ST5	-0.8155	0.0430654
CDH17	-0.816435	0.0045307
RP11-281A20.1	-0.82114	0.0377674
RP11-340I6.6	-0.822515	0.0356623
DUSP26	-0.829654	0.000752842
XXbac-BPG32J3.19	-0.832391	0.0184388
AC108676.1	-0.834092	0.00819083
MYOZ1	-0.834236	0.00101317
MAGEE2	-0.838315	0.00866138
TECTB	-0.839918	0.0489584
CHRNG	-0.840026	0.0217244
DMRT2	-0.841478	0.04393
SCDP1	-0.841953	0.0490459
PROK1	-0.842066	0.00717464
RNU6-617P	-0.84531	0.0289178
SLC26A3	-0.846624	0.0489919
FCGBP	-0.848177	0.0027413
KL	-0.855649	0.0135913
ZPBP	-0.861834	0.00542295
MYLPF	-0.86291	0.0103651
SLCO1A2	-0.864941	0.0414613
RPS26P52	-0.865996	0.0487893
RP11-323I15.2	-0.866086	0.005744
LINC00158	-0.867892	0.033231
POTEH-AS1	-0.8684	0.00378456
AC018804.3	-0.873401	0.00126276
TPTE2P2	-0.875752	0.00511876
NUS1P2	-0.877171	0.0261731
SFTPA2	-0.879245	0.00717464
RP11-33A14.1	-0.87956	0.0426333
AC011525.4	-0.879878	0.0176404
PLA2G2C	-0.881879	0.00447753
SUPT20HL2	-0.88547	0.0415788
LINC01224	-0.885886	0.0184705
MUSTN1	-0.886314	0.0197001
ATP6V1E1P1	-0.890451	0.0147436
SAA1	-0.894491	0.0314035
CD38	-0.89599	0.00962073
RP11-364B6.1	-0.897172	0.0341648
KCNS1	-0.8991	0.0137232
EIF4BP2	-0.899915	0.00577258
FAM87B	-0.900939	1.26521e-06
EXOC5P1	-0.902732	0.0273465
SERTM1	-0.902775	0.0225681
LDB3	-0.908552	0.000227841
C10orf82	-0.909335	0.0223844
SCGB3A1	-0.909819	0.00805845
MTND5P12	-0.912833	0.0408449
TCL1A	-0.914958	0.036614
CAV3	-0.916155	0.00932782
LY6G6D	-0.916193	0.0105043
RP11-575I8.1	-0.917822	0.040093
AC004053.1	-0.917907	0.0370913
AC005336.5	-0.923953	0.0299167
ITLN2	-0.923978	0.00550791
ANKRD20A10P	-0.924132	0.0180521
RPE65	-0.924489	0.022696
NOS2	-0.925371	0.00136368
FMOD	-0.932356	1.82002e-06
RP11-83B20.8	-0.933073	0.0324643
TRPC7	-0.934327	0.024857
NEFHP1	-0.937084	0.0425092
TRGV7	-0.938184	0.0129737
ATP6V0A4	-0.94627	0.0161469
TNNT3	-0.94975	0.0127168
ORM2	-0.951865	0.0376073
FGL1	-0.951889	0.0153114
RP11-323I15.3	-0.952284	0.00190039
REG4	-0.953242	0.00211927
CALN1	-0.953293	0.00828942
RP3-453C12.15	-0.953483	0.0016661
RP11-143E21.3	-0.955557	0.0411225
CACNG6	-0.958248	0.0328819
KCNH5	-0.959632	0.0494007
SLC7A14	-0.965825	0.00244805
IP6K3	-0.966847	0.00100443
RP11-379B8.1	-0.969564	0.00270957
ITLN1	-0.972365	0.0092744
RPL12P4	-0.972958	0.000209716
ART4	-0.982192	0.00143307
AC125238.3	-0.985536	0.0170673
CASQ1	-0.991324	0.000384602
CTC-458G6.2	-0.992844	0.00503941
AC005007.3	-0.996294	0.0129127
TNNI1	-0.996882	0.000209716
ASB11	-1.00022	0.0402744
SLC4A10	-1.00112	0.00104039
CSF3	-1.00935	0.0397329
RP11-807H7.2	-1.01097	0.00313802
PRKAG3	-1.01162	0.0402632
SLC5A8	-1.01418	0.0100121
LCN2	-1.01585	0.0061737
AC093590.1	-1.02111	0.0126865
EGR4	-1.02624	0.0103651
RP11-554L12.1	-1.0269	0.0341469
SYCE1	-1.0284	0.0483545
KCNA7	-1.03064	0.00820073
RP11-95I16.6	-1.03119	0.0160711
SULT1C3	-1.04012	0.0308895
MYOT	-1.04068	0.00023727
WDR72	-1.0408	0.0108144
SGCG	-1.05016	0.000211374
FAM46D	-1.05963	0.00380112
ETV1	-1.06405	0.00224583
ARPP21	-1.06604	0.000919794
RP11-255M2.3	-1.08282	0.0435835
SLC15A1	-1.08328	0.000753172
MIR133A1HG	-1.08421	0.000153852
EPHA5	-1.08544	0.000148071
C2orf71	-1.08547	0.00360059
MYH3	-1.08549	0.000410178
ACTC1	-1.08751	0.00205836
NR1H4	-1.08926	0.00998697
DUSP27	-1.09475	0.0014279
KBTBD12	-1.10427	3.96873e-05
MYLK2	-1.118	0.00411845
GLDCP1	-1.12351	0.0487776
RP11-134O21.1	-1.12442	0.00798512
DDN	-1.13054	0.00101971
RP11-297C4.1	-1.13263	0.0256257
TMEM213	-1.13674	0.00224121
TNNC1	-1.14047	0.000503571
GCSAML-AS1	-1.14381	0.000477721
TCAP	-1.15617	0.00126276
MLIP	-1.15856	0.000404692
LIX1	-1.16448	0.000384602
TG	-1.16546	4.29019e-05
CHI3L2	-1.16749	0.000363225
MYBPC2	-1.17896	0.00047113
LECT1	-1.17915	0.000279578
TRIM55	-1.18968	0.0204154
PPP1R27	-1.18997	0.00190039
NEFM	-1.19389	0.000602013
HSPB3	-1.198	0.0133526
C5orf17	-1.20196	0.0405447
CACNG1	-1.20464	0.000139785
NT5C1A	-1.20623	0.00735034
F11-AS1	-1.20648	0.0189376
RP11-179A7.2	-1.21379	0.00403965
HIST1H2BM	-1.21952	0.00961835
AGBL1	-1.2234	0.00785499
RP11-337A23.6	-1.23184	0.0462704
LYPD8	-1.23998	0.0194862
RP11-248G5.8	-1.24626	0.0252582
RP11-546M4.1	-1.24673	0.0292948
HNF1A	-1.24802	0.0112386
RP11-750B16.1	-1.25367	0.000247522
RPS3AP5	-1.26188	1.82002e-06
WFDC6	-1.2648	0.0489919
HHATL	-1.27729	0.000107461
EDNRB-AS1	-1.27763	0.0313168
SERPINA4	-1.27788	0.0180521
C22orf42	-1.28158	0.00052952
AC147651.5	-1.28738	0.000287242
CTD-2147F2.1	-1.28889	0.028337
PTCHD3	-1.29132	0.0100109
TRIM63	-1.29209	0.000150718
AC007750.5	-1.29367	0.000493854
MTND5P10	-1.29582	0.00127775
XX-CR54.1	-1.30407	0.0156123
RP11-462G2.1	-1.3043	0.0103481
METTL21C	-1.30489	0.0261731
KLHL41	-1.305	8.82636e-06
FOXI1	-1.30779	0.0105028
CTD-2034I21.2	-1.3091	0.0449279
ORM1	-1.31494	0.0466269
SCN4A	-1.31859	2.06306e-05
GFAP	-1.32609	0.000124857
PPP1R1C	-1.32677	0.000194885
AICDA	-1.32941	0.0107092
UNC45B	-1.34165	0.00214795
RP11-328N19.1	-1.34576	0.0492933
RP11-184E9.1	-1.35024	0.0485276
MYH6	-1.35058	0.00397548
APOBEC2	-1.37307	0.000235295
MYL3	-1.3778	0.000147634
RP11-488I20.7	-1.38614	0.0490459
RP11-3B12.5	-1.38985	0.0376073
PRSS1	-1.39296	0.048322
RP11-121A8.1	-1.39391	1.94951e-05
RP4-800O15.2	-1.40001	0.000862402
MYH1	-1.40054	0.0434266
TCL6	-1.4068	0.000919794
RP11-309L24.6	-1.40727	0.00716491
PRB2	-1.40737	0.0215022
C17orf77	-1.40789	0.0247372
TDO2	-1.4142	0.00447322
AGBL1-AS1	-1.41778	0.024857
LINC00948	-1.41911	0.00774715
CA3	-1.42094	0.000962883
SLC39A2	-1.42275	0.000896166
MYOM3	-1.42408	3.66439e-05
NEB	-1.43631	5.24305e-07
ANKRD1	-1.44444	0.000445976
MT1B	-1.4451	0.000410178
RP11-500B12.1	-1.44795	0.00090614
SAA2	-1.45031	0.0004158
MAB21L1	-1.45607	3.16752e-06
RP11-338L18.1	-1.46456	0.0418075
KRT8P17	-1.47079	0.00072718
SMPX	-1.47539	0.000862402
MIR1-1HG	-1.47569	0.000862402
SAA2-SAA4	-1.47817	0.00224583
CNTNAP4	-1.48188	0.00204695
MYBPH	-1.49206	0.0273465
SLC36A2	-1.49444	0.00274806
RP11-10A14.5	-1.52006	0.0068444
OXGR1	-1.52194	2.22636e-06
TTTY16	-1.52662	0.00387447
TMED6	-1.54375	1.63424e-08
TRIM72	-1.55356	2.67558e-05
GPRC6A	-1.55462	0.0028339
CKM	-1.56477	2.15442e-05
PNMA5	-1.57091	0.00132597
RPS26P47	-1.57607	1.9792e-06
RP11-15G16.1	-1.57801	0.013459
RN7SL431P	-1.59555	0.000968732
AKR1B15	-1.59605	0.000442865
TRDN	-1.60343	0.00468772
ASB15	-1.60673	0.00558048
C8orf22	-1.60783	0.0010488
CASC9	-1.61191	0.00503243
RP11-945A11.1	-1.63163	0.000359611
GABRA1	-1.64498	0.00143307
MYOZ2	-1.64942	4.08731e-05
ASB10	-1.6537	0.0214475
RP1-223B1.1	-1.67254	7.99216e-05
MKRN9P	-1.67449	0.00101225
SMCO1	-1.67768	0.000160794
NLRP9	-1.67789	1.82002e-06
CBX3P3	-1.70037	0.0137232
DUSP13	-1.70823	0.00118205
TNNT1	-1.71935	0.00131842
MYH8	-1.7327	0.0120596
ACTN2	-1.7403	7.04662e-06
CES5A	-1.75476	0.0232174
ATP1B4	-1.75673	0.00528331
RP11-614F17.2	-1.76205	0.0316074
CTB-36O1.7	-1.76265	8.56593e-06
RP11-520P18.5	-1.79286	0.0188119
FBXO40	-1.80367	0.0106143
RP3-340B19.3	-1.80538	5.84765e-06
HFE2	-1.82164	0.00014672
PAH	-1.8383	2.0757e-06
OR52E8	-1.86936	0.0342363
AC064834.1	-1.87593	1.49897e-05
AC005336.4	-1.92393	5.05725e-08
CHRND	-1.94903	0.0131381
ETV4	-1.97812	6.47835e-10
CTD-2587H24.5	-1.98612	0.00126276
LHX8	-2.01665	0.0285408
SYNPO2L	-2.02551	2.65202e-07
MTND1P23	-2.06258	4.51899e-08
SLN	-2.12714	0.000384602
COX6A2	-2.17463	0.0004158
ACTA1	-2.17983	2.51038e-08
MYL2	-2.2017	0.00697873
MYH7	-2.21257	0.00205836
XIRP1	-2.21642	5.24305e-07
LINC01405	-2.21672	0.0133782
MYH2	-2.25175	1.25e-05
RP11-184I16.4	-2.26073	0.00028708
RP11-30J20.1	-2.26695	0.000156242
KLHL40	-2.32187	0.000756882
SEMG1	-2.32756	1.83799e-05
MYPN	-2.3753	6.30935e-05
DHRS7C	-2.37683	0.0100109
C10orf71	-2.56949	3.88203e-06
LRTM1	-2.58627	0.000359611
RFTN1P1	-2.59115	8.19451e-10
EEF1DP5	-2.59977	2.15442e-05
MYL1	-2.65468	0.00776753
PON1	-2.66384	1.47828e-10
MAGEA1	-2.68791	0.0290467
LMOD2	-2.68953	2.15976e-05
ACTBP12	-2.72926	1.11374e-09
CH507-513H4.6	-2.73043	0.000698444
MYOG	-2.75534	0.0179324
C10orf71-AS1	-2.77478	0.0399009
NRAP	-2.83	3.94048e-10
RP11-296E23.1	-2.83343	0.019066
MUC6	-2.86165	2.20997e-10
SMYD1	-2.92112	0.00846904
RP11-115D7.3	-3.01018	1.00697e-10
VGLL2	-3.09023	0.0252986
TECRL	-3.11049	0.0364155
CSRP3	-3.16704	0.00851169
PPP1R3A	-3.19087	0.0430654
RP11-362K2.2	-3.20146	0.00348428
DUPD1	-3.32675	0.000698444
XIRP2	-4.26665	5.24305e-07

## Sheet: Suppl Table 9
Supplementary Table 9. DEGs in recurrent vs. non-recurrent groups from the GSE220095 dataset.
Gene name	Log2 FC	p-adjusted values
VWA5B1	4.20496	4.09283e-08
HNRNPA1P57	3.58284	0.000627211
KLK12	3.31216	2.80924e-07
NWD2	2.5734	0.00295069
ANKRD34B	2.55066	0.000170431
CRISP3	2.4115	0.000212716
CRISP2	2.40483	0.00104073
ENSG00000281181	2.31222	4.64484e-07
MARK2P15	2.30079	0.00237047
ZNF556	2.2139	0.00237047
NKX2-2	2.21237	0.0332743
KIAA0087	2.12114	0.000113147
SCHLAP1	2.04627	7.56317e-05
GRIN3A	1.96935	1.89352e-05
CYP4F8	1.87807	0.000113147
DPEP1	1.75227	0.00542431
PPP3R2	1.67573	0.00561786
ENSG00000258375	1.66862	0.00168509
ENSG00000233760	1.61351	0.000142896
PLAT	1.60662	3.50519e-12
SAA1	1.58539	0.0295469
COL10A1	1.57148	0.00019139
PPFIA2	1.54684	6.41272e-06
CST2	1.5312	0.0212923
HNRNPA1P73	1.50572	0.0041052
ATP12A	1.50345	0.0254597
SSTR1	1.46011	1.72728e-06
ABCA13	1.4066	0.0341159
ENSG00000279559	1.40477	0.0473971
GLP1R	1.40094	0.00832218
PSCA	1.39908	0.00195453
DIRAS2	1.3955	0.0375677
COL11A1	1.38186	7.07861e-06
ETV1	1.3743	4.26316e-05
IGHM	1.37183	0.0387717
SLC24A2	1.36206	0.00141176
STMN2	1.31517	0.0171943
GABRD	1.31401	0.0232973
ENSG00000285906	1.30617	0.0132792
KLK14	1.30346	0.00510612
GRM5	1.29905	0.00297837
ASIC2	1.26858	0.033791
DLX2	1.25188	0.00604797
ENSG00000278041	1.22229	0.00771845
GP2	1.21344	5.44389e-05
CTHRC1	1.18997	0.000266942
LINC01727	1.16421	0.0284814
FOXD1	1.15122	0.00900661
SI	1.14797	0.0473684
COL9A2	1.14419	0.000938857
ZNF473CR	1.12034	0.0132792
GAP43	1.11297	0.0443729
PLA2G2A	1.09349	0.0284814
LYPD1	1.08316	0.00726177
TMEM63C	1.07501	0.00344262
LINC00940	1.0745	0.0369562
INHBA	1.05266	3.40645e-07
SCGN	1.03191	0.032014
HTR2B	1.02912	0.0279013
ENSG00000287519	1.02349	0.0455419
H2BC14	1.01715	0.0141781
SHISA2	1.01416	0.00446984
NKAIN1	1.00507	0.0341159
ENSG00000251244	1.00386	0.021414
LINC02236	1.00023	0.0171925
IL5RA	0.987693	0.0345705
NPY4R	0.981671	0.0239646
CELSR3	0.98054	1.94853e-05
NOX4	0.979232	6.06457e-05
SLC44A5	0.977169	0.0467169
ISG15	0.962156	0.00446984
GRPR	0.959669	0.0364515
HMOX1	0.958339	0.00228107
PTPRT	0.954317	0.0228479
SFRP4	0.950316	0.00019139
APOC1	0.942564	0.022848
COMP	0.942265	0.0328834
SCG2	0.933172	0.0159933
HS3ST2	0.927329	0.00887865
PCDHB8	0.925835	0.0082877
FOXS1	0.922487	2.29722e-05
RETREG1-AS1	0.918959	0.0438385
ITGBL1	0.917135	0.000553195
LRRN1	0.905349	0.00153223
KCNK13	0.905339	0.0489754
H2AC13	0.902722	0.018392
THBS2	0.89894	1.24703e-05
LBH	0.89842	3.40645e-07
CDC20	0.890168	0.00643425
UBTFL9	0.882097	0.0249676
GRASLND	0.875469	0.00246696
VSTM2L	0.873281	0.00859023
ENSG00000248927	0.868161	0.0469885
CADPS	0.867356	0.00770017
ONECUT2	0.865323	0.0237209
KIF20A	0.855939	0.0406075
OLR1	0.851417	0.0150591
PLA2G7	0.843927	0.00796641
BMP6	0.837383	0.00035986
TMEM45B	0.832734	0.0094077
MYBL2	0.832677	0.0198605
MELK	0.829198	0.00891822
TWIST1	0.828554	0.0145116
MARVELD2	0.813747	0.0181292
H3C2	0.808086	0.0474613
FCGR3A	0.807726	0.000110102
MATN3	0.802838	0.00619821
ENSG00000256663	0.801568	0.0103481
TMEM14B-DT	0.795496	0.0103481
CAMK2N1	0.795272	0.000597384
TREM2	0.790854	0.0460927
KHDRBS3	0.778722	0.000627211
GOLGA7B	0.775214	0.0311426
POSTN	0.77407	9.53192e-05
SLC26A1	0.772963	0.0143726
FGF12	0.77223	0.0470802
ISX	0.766731	0.0243842
TROAP	0.766295	0.012565
LYZ	0.765697	0.0191438
F3	0.757229	0.0141697
GPRIN1	0.756971	0.0117968
DLGAP5	0.755385	0.0339881
CDH7	0.751898	0.0207664
TOP2A	0.745838	0.000938857
FAP	0.744225	0.00423034
EDARADD	0.739643	0.000627211
KCNN2	0.738833	0.011972
CEP55	0.7348	0.0442015
VCAN	0.734068	0.00425636
MYH7B	0.732844	0.0166959
ENPP3	0.731991	0.00667653
FPR3	0.727677	0.00338317
ENSG00000259807	0.719071	0.0355915
H2AC12	0.708681	0.00881774
SULT1C4	0.707108	0.0158487
APOE	0.706128	0.0119521
PCBP2P2	0.705069	0.00947231
CPZ	0.70274	0.0206353
CDCA2	0.699316	0.0367033
ISM1	0.698662	0.0311426
PRR16	0.697321	0.0285644
MSR1	0.686457	0.000785764
ESCO2	0.681647	0.0476736
PEX10	0.680214	0.00730385
PTTG1	0.678425	0.0376344
APLN	0.677542	0.0159933
CDK1	0.674871	0.0207029
ASPN	0.6731	0.0138331
ENSG00000229727	0.668661	0.0239646
ERCC6L	0.664934	0.0382243
UBE2E3	0.662322	7.91524e-05
UBE2T	0.659606	0.0469885
ANLN	0.653053	0.00446984
CENPI	0.652217	0.00288711
MFSD4A	0.646241	0.0273875
BGN	0.645824	3.58984e-05
FCGR2A	0.645059	0.00265264
FAM83D	0.643373	0.0469885
MACIR	0.642643	0.000313723
TMEM200A	0.637402	0.00297837
PLA1A	0.632162	0.0425256
GAD1	0.626219	0.0412408
TMEM132A	0.623734	0.00052004
CDH10	0.620687	0.0416834
IQGAP3	0.618162	0.0272118
FOXM1	0.617462	0.0295175
GPR141	0.612469	0.0376344
COL8A1	0.612415	0.00030246
RGMB-AS1	0.61126	0.0294747
ASPM	0.610013	0.00446984
RRM2	0.603856	0.025323
GTSE1	0.60374	0.047206
KIF23	0.599014	0.00142664
MKI67	0.598937	0.0132792
SLC25A2	0.598577	0.00168509
ZNF467	0.597035	0.00208839
TPX2	0.593916	0.0265603
LINC01094	0.592797	0.0218378
SKA3	0.59182	0.0423414
TMEM130	0.590151	0.0423106
ENSG00000271590	0.589856	0.0254597
IGSF6	0.589037	0.00630791
RPL29P4	0.586277	0.0243712
SMIM38	-0.585244	0.0144679
RPL5P13	-0.591875	0.0311929
ENSG00000278192	-0.593319	0.0242391
ENSG00000254897	-0.594143	0.0100618
HIF3A	-0.59651	0.0141781
KLHL14	-0.597659	0.00446984
CYP2U1	-0.597756	0.000736686
HPSE2	-0.600279	0.0311426
SMOC1	-0.606833	0.0242391
SGCD	-0.606998	0.000938857
CNKSR2	-0.610023	0.0378824
ENSG00000263278	-0.612604	0.00771845
ADAM3B	-0.614529	0.0232552
SCN2B	-0.614898	0.0423106
SRD5A2	-0.617054	0.00237047
LPAR3	-0.623771	0.0308585
NRK	-0.627248	0.016558
LCNL1	-0.630325	0.0137905
LINC02599	-0.63071	0.0469885
COL6A4P2	-0.634387	0.0163944
ADAMTS9-AS1	-0.634901	0.0207652
PLA2G2C	-0.637181	0.0285157
ENSG00000234810	-0.642729	0.0238611
TMEM132C	-0.643613	0.0296664
LINC02767	-0.644992	0.0241881
DSCAML1	-0.646487	0.0181292
ADCYAP1R1	-0.64725	0.0149807
PLCD4	-0.64809	0.00249129
STAC	-0.650327	0.0297669
MT1F	-0.653982	0.046351
DIRC3-AS1	-0.654566	0.0157809
SLC26A5	-0.655748	0.00619821
LRAT	-0.658313	0.0476649
ENSG00000280113	-0.660411	0.047045
KCNH6	-0.66287	0.0474613
GNMT	-0.664618	0.0298385
NPIPA7	-0.667904	0.0168006
EHHADH	-0.667922	0.000313602
NELL2	-0.669912	0.0355907
RBFOX3	-0.678747	0.0052834
CCDC178	-0.686412	0.0146069
HMGCLL1	-0.691478	0.0305154
ADRA2B	-0.692539	0.0333942
VEPH1	-0.692777	0.0207029
SLC2A5	-0.69389	0.0464752
MRGPRF-AS1	-0.697981	0.0125331
EDN3	-0.714015	0.0425256
NTRK1	-0.714109	0.00790903
KY	-0.715051	0.0167599
ABO	-0.716323	0.00213535
CPS1	-0.720474	0.0141781
FBN3	-0.721797	0.0325729
HHIPL2	-0.722428	0.0218378
PRIM2	-0.722707	0.00223432
TMEM100	-0.725233	0.00244001
PALM3	-0.727867	0.0305888
ANKRD20A5P	-0.730023	0.00926329
SEC14L5	-0.742259	0.00383734
HECW1-IT1	-0.74784	0.0440173
CCDC54-AS1	-0.75437	0.0132792
ZNF385C	-0.757124	0.00476433
SLC8A2	-0.757205	0.0132792
ATF3	-0.764648	0.0404714
MTND4P16	-0.76714	0.0160213
RBFOX1	-0.797266	0.0163944
NR4A3	-0.799738	0.0308585
ATP2A1	-0.803485	0.00446984
NCAPD3	-0.8046	0.0048655
GALR1	-0.805633	0.0232552
ABCC6P1	-0.812537	0.0163944
MAL	-0.813171	0.0366687
GLB1L3	-0.816578	0.00052004
OTX1	-0.823552	0.00501611
ANPEP	-0.847043	0.0364515
RNF112	-0.848937	0.00244001
MIR4300HG	-0.855396	0.0378555
DPT	-0.857671	0.00510612
FRMPD4	-0.873891	0.0132792
SNX18P4	-0.87755	0.0430998
NR4A1	-0.886424	0.00159682
CYP4F35P	-0.886804	0.0215605
P3H2	-0.888117	0.00168509
NPR3	-0.888874	0.0150591
ZDHHC8BP	-0.916141	0.0232552
ELMOD1	-0.922254	0.0129711
DOCK11P1	-0.923285	0.0295175
TMEM132D	-0.949978	0.0265261
CSP2	-0.969167	0.00383734
SLC26A5-AS1	-0.969616	0.00528744
VGLL3	-0.97558	0.0149547
ENSG00000279586	-0.987752	0.0119521
KCNJ6	-1.00227	0.0295469
EGR3	-1.01011	0.0143303
TRIM74	-1.01664	0.0273875
ENSG00000269289	-1.02557	0.0135606
TRG-AS1	-1.02595	0.0051457
ECT2L	-1.03273	0.0144845
POTED	-1.04785	0.0215605
PHKA2-AS1	-1.06783	0.00207371
RN7SKP195	-1.08126	0.0344221
ENSG00000286417	-1.083	0.0364515
ENSG00000265413	-1.1139	0.00016655
GDF10	-1.12257	0.0198859
ENSG00000286250	-1.13878	0.047206
LINC02005	-1.14063	0.0212923
ENSG00000253879	-1.14917	0.0200009
SOHLH2	-1.15598	0.0143303
HAUS1P2	-1.15866	0.0467389
DPYS	-1.15921	0.0163974
MTCO1P14	-1.18941	0.0148436
LINGO2	-1.19029	0.0467169
ENSG00000253821	-1.19552	0.0137905
HMGA2	-1.24113	0.0242391
CALN1	-1.24971	0.00705921
RPS3AP35	-1.27702	0.0130754
CYP4F2	-1.28196	0.0265603
LINC02094	-1.2827	0.0075363
PCGEM1	-1.30971	0.0296801
MAB21L1	-1.34049	0.000446791
COLEC10	-1.36805	0.0366116
ENSG00000223930	-1.39122	0.00100809
TFF3	-1.41923	0.00168509
ORM2	-1.45033	0.0272118
RPS17P8	-1.51492	0.0498861
ADRB3	-1.53152	0.00237047
ENSG00000254314	-1.61076	0.0209908
C1QL1	-1.61145	0.0148436
SCN4A	-1.64052	7.07861e-06
RLN2	-1.64745	0.00244001
FOSB	-1.65018	0.0132792
SRARP	-1.67451	0.00278464
IGDCC3	-1.72881	0.00253061
POTEB3	-1.75837	0.0437636
LINC00668	-1.82181	0.0132792
CHRNA4	-1.91959	0.0445327
ENSG00000274499	-1.94527	0.0354689
OR2T11	-2.35697	0.00016655
ENSG00000219736	-2.6224	0.00949196
POTEB2	-2.78477	0.000938857

## Sheet: Supp Table 10
Supplementary Table 10. DE miRs in pN1 vs. pN0 PCa tissue samples using the WTA dataset.
Probe_ID	Log2 FC	p-adjusted value
miR-612	1.04899	0.000980366
miR-147b	0.972345	0.0320125
miR-4417	0.7279	0.0104931
miR-663b	0.688758	0.0464087
miR-3687	0.560949	0.0266892
miR-615-3p	0.517152	0.011935
miR-1291	0.503111	0.0138094
miR-130b-5p	0.457726	0.0437612
miR-125a-3p	0.354256	0.0132063
miR-664a-5p	0.330488	0.0345135
miR-6729-3p	-0.347562	0.0375021
miR-3177-3p	-0.422954	0.0415698
miR-6741-3p	-0.433613	0.0392495
miR-4632-3p	-0.437843	0.0239298
miR-187-3p	-0.50627	0.0238049
miR-3188	-0.524251	0.028996
miR-3187-3p	-0.526177	0.0239298
miR-1233-3p	-0.531011	0.037316
miR-2115-5p	-0.556083	0.0233534
miR-3912-5p	-0.575422	0.00876123
miR-6716-3p	-0.58212	0.00375339
miR-548h-5p	-0.588224	0.0364716
miR-6771-3p	-0.59051	0.0415698
miR-6069	-0.595498	0.0464087
miR-6855-5p	-0.59725	0.0239298
miR-5008-5p	-0.597393	0.0464087
miR-6870-3p	-0.610088	0.0182856
miR-4695-3p	-0.625203	0.00205319
miR-4756-5p	-0.642456	0.0449933
miR-4519	-0.670366	0.0138094
miR-34c-5p	-0.68454	0.00640146
miR-1909-5p	-0.704528	0.0153793
miR-6799-3p	-0.708214	0.0437612
miR-2115-3p	-0.722302	0.0135155
miR-4266	-0.723529	0.0154497
miR-935	-0.731623	0.0205929
miR-764	-0.743708	0.0145012
miR-374c-5p	-0.763687	0.000191901
miR-6499-5p	-0.764002	0.0210286
miR-4769-3p	-0.782804	0.000670872
miR-4791	-0.794877	0.00307096
miR-374b-3p	-0.798946	0.000470567
miR-323a-5p	-0.800887	0.00751992
miR-5582-5p	-0.803992	0.0010611
miR-4745-3p	-0.821609	0.00181266
miR-497-3p	-0.826011	0.00751992
miR-3919	-0.833627	0.010762
miR-3670	-0.835323	0.00751992
miR-5582-3p	-0.838232	0.00485093
miR-605-3p	-0.861679	0.000768593
miR-3677-5p	-0.863318	0.00468573
miR-670-3p	-0.882261	0.00616286
miR-4790-3p	-0.887342	0.0054379
miR-874-3p	-0.892833	0.00281255
miR-662	-0.902556	0.0138094
miR-6073	-0.913451	0.000768593
miR-4315	-0.919358	0.0464087
miR-4804-5p	-0.919593	0.0138094
miR-4770	-0.93178	0.0450723
miR-3179	-0.936887	0.0164827
miR-6715b-3p	-0.950031	0.014827
miR-3157-5p	-0.950405	0.0135155
miR-6852-3p	-0.96275	0.00281255
miR-561-3p	-0.965406	0.000309661
miR-34b-3p	-0.996594	1.2e-05
miR-4267	-1.00319	0.00558648
miR-7703	-1.01174	0.0100285
miR-2114-5p	-1.01597	0.00640146
miR-6864-3p	-1.02739	0.0156901
miR-3140-5p	-1.03326	5.77e-05
miR-3714	-1.0386	0.00640146
miR-4697-5p	-1.04395	0.000470567
miR-6762-3p	-1.05402	0.00344278
miR-3943	-1.05862	0.00375339
miR-218-1-3p	-1.08393	0.00521522
miR-873-5p	-1.10061	0.0135155
miR-4795-5p	-1.12147	2.43e-05
miR-4291	-1.12399	0.0210286
miR-1468-3p	-1.15419	0.0121217
miR-4790-5p	-1.16618	0.000151985
miR-6848-3p	-1.17254	0.00107985
miR-506-3p	-1.1817	0.0018572
miR-3124-3p	-1.18845	0.00205319
miR-1247-3p	-1.1914	0.00082928
miR-648	-1.20572	0.00222307
miR-6791-3p	-1.22117	0.00110521
miR-4727-5p	-1.2368	0.000670872
miR-1307-5p	-1.2369	0.00107985
miR-6750-5p	-1.24826	0.00132556
miR-509-3-5p	-1.24941	0.0464087
miR-4746-5p	-1.25151	7.81e-05
miR-561-5p	-1.31938	1.2e-05
miR-4309	-1.3272	0.0031726
miR-4795-3p	-1.3588	6.74e-07
miR-4664-3p	-1.37745	0.000258088
miR-3169	-1.42486	0.00181266
miR-619-3p	-1.47808	0.000768593
miR-4793-5p	-1.49136	0.00616286
miR-6080	-1.51148	0.0221675
miR-206	-1.54592	0.0121217
miR-6770-3p	-1.72621	0.000258088
miR-4522	-1.73999	0.00751992
miR-6774-3p	-1.78996	0.000257434

[truncated: 6 more sheets: Supp Table 11, Supp Table 12, Supp Table 13, Suppl Table 14, Suppl Table 15, Suppl Table 16]
